# Supplementary material for: Complex chromosomal neighborhood effects determine the adaptive potential of a gene under selection
Source: eLife. 2017 Jul 25;6:e25100. doi: 10.7554/eLife.25100 (PMC5526668; doi:10.7554/eLife.25100)
Supplement: Figure 1—source data 1. — DOI: http://dx.doi.org/10.7554/eLife.25100.003 [file elife-25100-fig1-data1.xlsx]

## Sheet: Sheet1
Locus	Coordinate on MG1655 genome	Strand	Next upstream gene	Strand of next upstream gene
A	557139	+	folD	-
B	2080643	-	sbcB	+
C	2518869	-	valU	+
D	3921032	-	rsmG	-
E	281292	+	yagA	-
