# Supplementary material for: Complex chromosomal neighborhood effects determine the adaptive potential of a gene under selection
Source: eLife. 2017 Jul 25;6:e25100. doi: 10.7554/eLife.25100 (PMC5526668; doi:10.7554/eLife.25100)
Supplement: Figure 1—source data 2. — Mean and standard deviation of chromosomal tetA-yfp copy number (qPCR) and final CFP fluorescence (plate reader data). DOI: http://dx.doi.org/10.7554/eLife.25100.004 [file elife-25100-fig1-data2.xlsx]

## Sheet: Source Data (Figure 1E)
	qPCR
Strain, well	mean	SD (triplicates)	Final RFU (CFP)
BΔIS5I A10	3.418	0.06311	2.4791
B D04	4.89943	0.04301	2.791
BΔIS5I H07	4.96662	0.12173	2.6345
B E03	5.19313	0.07766	2.3271
BΔIS5I B05	5.91745	0.22298	3.5632
BΔIS5I F05	6.05573	0.24757	2.8681
BΔIS5I G12	6.65328	0.42664	4.1244
C D02	6.91847	0.1333	4.1751
A A06	7.78722	0.24474	7.4975
A D02	9.00129	0.25578	6.3112
D (IS-free) C01	11.1616	0.81872	6.0528
B F11	11.5491	0.1933	9.0339
B B07	12.3981	0.24536	6.6308
B C12	13.1119	0.44955	6.4476
B H12	20.5155	2.01535	9.7833
B F12	25.0157	0.38534	9.2289
D (IS-free) B01	28.9976	3.47363	8.294
D F08	40.2613	1.59623	13.1354
