# Supplementary material for: Complex chromosomal neighborhood effects determine the adaptive potential of a gene under selection
Source: eLife. 2017 Jul 25;6:e25100. doi: 10.7554/eLife.25100 (PMC5526668; doi:10.7554/eLife.25100)
Supplement: Figure 1—figure supplement 1—source data 1. — DOI: http://dx.doi.org/10.7554/eLife.25100.006 [file elife-25100-fig1-figsupp1-data1.xlsx]

## Sheet: Source Data - Fig 1 - Suppl 1
Tetracycline (µg/mL)	A (IS-wt)			A (IS-free)			B (IS-wt)			B (IS-free)			C (IS-wt)			C (IS-free)			D (IS-wt)			D (IS-free)			no evocassette (IS-wt)			no evocassette (IS-free)			BΔIS5I			E (IS-wt)				* excluded
0	0.568	0.522	0.524	0.545	0.518	0.486	0.728	0.696	0.644	0.522	0.506	0.482	0.711	0.675	0.636	0.536	0.501	0.484	0.704	0.669	0.618	0.545	0.511	0.492	0.676	0.631	0.592	0.541	0.507	0.479	0.684	0.654	0.634	0.692	0.691	0.683
0.125	0.583	0.534	0.543	0.578	0.526	0.539	0.699	0.672	0.64	0.572	0.523	0.527	0.698	0.648	0.632	0.582	0.514	0.532	0.686	0.633	0.622	0.589	0.497	0.527	0.654	0.629	0.618	0.513	0.512	0.518	0.697	0.624	0.637	0.68	0.677	0.666
0.25	0.522	0.526	0.524	0.559	0.521	0.523	0.704	0.664	0.641	0.552	0.519	0.535	0.695	0.648	0.648	0.561	0.517	0.52	0.677	0.631	0.625	0.593	0.517	0.534	0.506	0.532	0.565	0.354	0.427	0.426	0.635	0.623	0.63	0.671	0.663	0.663
0.375	0.51	0.477	0.515	0.481	0.488	0.506	0.691	0.644	0.63	0.499	0.513	0.514	0.67	0.653	0.646	0.483	0.488	0.501	0.675	0.641	0.622	0.587	0.534	0.85	0.203	0.258	0.755	0.098	0.181	0.367	0.57	0.614	0.85	0.643	0.633	0.632
0.5	0.558	0.498	0.51	0.466	0.473	0.474	0.631	0.629	0.638	0.487	0.47	0.495	0.633	0.635	0.635	0.497	0.466	0.474	0.675	0.662	0.638	0.58	0.538	0.546	0.108	0.162	0.209	0.07	0.104	0.115	0.542	0.569	0.636	0.594	0.586	0.583
0.625	0.235	0.49	0.528	0.197	0.453	0.478	0.515	0.574	0.594	0.399	0.456	0.464	0.451	0.518	0.578	0.29	0.46	0.484	0.67	0.653	0.624	0.558	0.564	0.553	0.084	0.113	0.137	0.058	0.077	0.082	0.431	0.501	0.589	0.563	0.49	0.506
0.75	0.114	0.252	0.285	0.109	0.246	0.257	0.302	0.433	0.531	0.184	0.411	0.445	0.222	0.282	0.377	0.107	0.279	0.338	0.667	0.645	0.634	0.52	0.546	0.54	0.066	0.081	0.085	0.051	0.063	0.058	0.192	0.417	0.512	0.59	0.314	0.3
0.875	0.082	0.141	0.128	0.059	0.099	0.101	0.131	0.236	0.322	0.07	0.23	0.267	0.112	0.192	0.198	0.066	0.14	0.132	0.663	0.638	0.627	0.042*	0.501	0.519	0.06	0.065	0.064	0.049	0.054	0.053	0.152	0.228	0.281	0.156	0.503	0.157
1	0.054	0.113	0.11	0.045	0.082	0.075	0.074	0.19	0.186	0.051	0.128	0.127	0.074	0.124	0.149	0.05	0.081	0.081	0.682	0.649	0.638	0.501	0.476	0.504	0.048	0.061	0.061	0.043	0.05	0.047	0.08	0.195	0.185	0.096	0.207	0.605
1.125	0.048	0.075	0.079	0.043	0.06	0.063	0.058	0.126	0.153	0.044	0.072	0.088	0.059	0.092	0.113	0.045	0.062	0.07	0.652	0.641	0.62	0.461	0.488	0.5	0.044	0.052	0.053	0.041	0.044	0.046	0.064	0.105	0.135	0.355	0.069	0.257
1.25	0.046	0.067	0.076	0.043	0.057	0.059	0.053	0.106	0.125	0.044	0.066	0.074	0.056	0.079	0.101	0.046	0.06	0.063	0.654	0.645	0.618	0.384	0.491	0.489	0.045	0.051	0.052	0.043	0.044	0.045	0.06	0.082	0.096	0.055	0.055	0.053
1.375	0.046	0.059	0.065	0.043	0.052	0.056	0.052	0.083	0.095	0.043	0.058	0.062	0.052	0.071	0.079	0.043	0.057	0.055	0.632	0.626	0.6	0.385	0.486	0.484	0.044	0.049	0.05	0.042	0.043	0.045	0.052	0.073	0.08	0.052	0.05	0.051
1.5	0.045	0.056	0.063	0.044	0.049	0.052	0.05	0.072	0.075	0.043	0.053	0.055	0.052	0.067	0.073	0.044	0.053	0.058	0.588	0.62	0.584	0.293	0.471	0.471	0.044	0.048	0.049	0.043	0.043	0.046	0.054	0.069	0.075	0.05	0.063	0.051
1.625	0.046	0.054	0.059	0.044	0.047	0.051	0.05	0.065	0.072	0.044	0.051	0.052	0.052	0.062	0.066	0.044	0.051	0.051	0.466	0.596	0.575	0.121	0.421	0.44	0.045	0.047	0.049	0.043	0.044	0.045	0.05	0.064	0.068	0.047	0.047	0.046
1.75	0.045	0.052	0.059	0.044	0.047	0.049	0.048	0.06	0.066	0.044	0.049	0.05	0.051	0.059	0.061	0.044	0.048	0.05	0.238	0.554	0.585	0.057	0.345	0.407	0.063	0.047	0.048	0.045	0.044	0.045	0.05	0.06	0.065	0.046	0.046	0.046
1.875	0.046	0.051	0.053	0.044	0.046	0.048	0.047	0.058	0.061	0.045	0.048	0.05	0.051	0.057	0.059	0.045	0.048	0.049	0.407	0.501	0.564	0.042	0.224	0.288	0.047	0.047	0.048	0.044	0.044	0.045	0.051	0.059	0.06	0.045	0.045	0.045
2																			0.126	0.245	0.521	0.06	0.075	0.221										0.044	0.044	0.123
2.125																			0.115	0.409	0.355	0.051	0.063	0.082										0.048	0.044	0.044
2.25																			0.113	0.149	0.458	0.052	0.051	0.126*										0.045	0.045	0.439
2.375																			0.067	0.224	0.228	0.047	0.05	0.059										0.044	0.044	0.045
2.5																			0.06	0.077	0.162	0.046	0.046	0.051										0.044	0.044	0.044
2.625																			0.13	0.073	0.088	0.045	0.044	0.048										0.043	0.043	0.043
2.75																			0.058	0.053	0.074	0.064	0.041	0.047										0.042	0.042	0.043
2.875																			0.052	0.05	0.061	0.047	0.041	0.045										0.043	0.043	0.043
3																			0.051	0.059	0.058	0.045	0.042	0.043
3.125																			0.05	0.137	0.051	0.046	0.042	0.042
3.25																			0.049	0.048	0.05	0.044	0.041	0.043
