# Supplementary material for: Complex chromosomal neighborhood effects determine the adaptive potential of a gene under selection
Source: eLife. 2017 Jul 25;6:e25100. doi: 10.7554/eLife.25100 (PMC5526668; doi:10.7554/eLife.25100)
Supplement: Figure 2—figure supplement 1—source data 1. — DOI: http://dx.doi.org/10.7554/eLife.25100.009 [file elife-25100-fig2-figsupp1-data1.xlsx]

## Sheet: Figure 2-Supplement 1
	Number of populations with OD>ODt
Days elapsed	A (IS-wt)			B (IS-wt)			C (IS-wt)			D (IS-wt)			no reporter cassette (IS-wt)	A (IS-free)	B (IS-free)	C (IS-free)	D (IS-free)	no reporter cassette (IS-free)	BΔIS5I	E (IS-wt)
0	95	95	95	95	95	95	95	95	95	95	95	95	95	95	95	95	95	95	95	95
1	95	95	95	95	95	95	95	95	95	95	95	95	95	95	95	95	95	95	95	95
2	87	95	93	92	62	49	3	7	3	95	95	95	1	93	93	95	95	1	69	95
3	22	9	15	93	69	56	4	6	2	47	48	82	1	12	82	4	58	0	31	95
4	22	5	5	94	78	62	3	6	2	50	51	59	1	8	70	4	65	0	39	95
5	11	5	3	94	80	63	3	6	2	47	50	58	0	1	68	1	64	0	33	95
6	8	5	3	94	80	61	3	7	2	43	47	54	0	1	66	1	47	0	10	95
7	6	5	3	95	81	61	3	7	2	31	42	41	0	2	15	1	41	0	10	95
8	6	5	3	95	80	61	3	7	2	16	25	23	0	0	13	1	32	0	10	95
9	5	5	3	94	79	62	3	7	1	10	19	19	0	0	13	1	24	0	10	95
10	5	5	3	77	39	62	3	6	1	5	15	17	0	0	10	0	8	0	9	95
