# Supplementary material for: Complex chromosomal neighborhood effects determine the adaptive potential of a gene under selection
Source: eLife. 2017 Jul 25;6:e25100. doi: 10.7554/eLife.25100 (PMC5526668; doi:10.7554/eLife.25100)
Supplement: Figure 3—source data 1. — OD600-normalized fluorescence values measured in exponential phase (six replicates). DOI: http://dx.doi.org/10.7554/eLife.25100.012 [file elife-25100-fig3-data1.xlsx]

## Sheet: Source Data Figure 3CDE
Plasmid / mutation	RFUs (YFP, technical replicates)
empty	0.974179	0.968854	0.962964	0.992691	0.947696	0.973806	Figure 3C
p0	1.01228	1.04649	0.992403	1.00454	0.982245	0.962032
T-24A	2.35228	2.34663	2.2403	2.16897	2.13118	2.17861
-25+AA	1.97281	1.93386	1.89464	1.90883	1.83411	1.80165
C-31T	1.40584	1.37497	1.32971	1.31933	1.35564	1.39688
G-92T	1.7234	1.6493	1.57	1.55465	1.60623	1.82486
T-145C	1.01906	1.03132	1.03519	1.01623	1.01114	0.994903
Δ-(111-125)	1.70306	1.51725	1.67915	1.74314	1.73497	1.48565
5' IS1	1.00722	0.954963	0.968426	0.977908	0.960896	0.992999	Figure 3D
5' IS2	3.21231	2.91564	3.23854	2.99812	2.95527	3.55755
3' IS3	46.2519	40.1857	41.9835	47.0207	47.253	46.0221
3' IS5	1.0862	1.08434	1.06611	1.03891	1.05333	1.09213
5' IS1 (-101)	1.58507	1.63384	1.61623	1.59416	1.65372	1.46947	Figure 3E
5' IS1 (-101, rnd)	1.00171	0.977857	0.956159	0.983022	0.977074	1.01602
3' IS5 (-29)	0.970022	0.886466	0.959497	0.971958	0.999309	1.00675
3' IS5 (-53)	1.06357	1.02562	1.03649	0.998527	1.03992	1.0963
