# Supplementary material for: Complex chromosomal neighborhood effects determine the adaptive potential of a gene under selection
Source: eLife. 2017 Jul 25;6:e25100. doi: 10.7554/eLife.25100 (PMC5526668; doi:10.7554/eLife.25100)
Supplement: Figure 4—source data 1. — Triplicate OD600 values (plate reader units) across tetracycline concentrations. DOI: http://dx.doi.org/10.7554/eLife.25100.019 [file elife-25100-fig4-data1.xlsx]

## Sheet: F4B
Tetracycline (µg/mL)	Locus A, Rho wt			Locus A, Rho S153F			Locus A, Rho M416I			Locus B, Rho wt			Locus B, Rho S153F			Locus B, Rho M416I			Locus C, Rho wt			Locus C, Rho S153F			Locus C, Rho M416I			Locus D, Rho wt			Locus D, Rho S153F			Locus D, Rho M416I
0	0.568	0.522	0.524	0.555	0.545	0.538	0.524	0.519	0.521	0.728	0.696	0.644	0.509	0.507	0.509	0.496	0.5	0.502	0.711	0.675	0.636	0.498	0.495	0.503	0.492	0.488	0.481	0.704	0.669	0.618	0.528	0.515	0.531	0.508	0.514	0.518
0.125	0.583	0.534	0.543	0.538	0.54	0.541	0.536	0.537	0.575	0.699	0.672	0.64	0.507	0.51	0.513	0.501	0.508	0.527	0.698	0.648	0.632	0.503	0.502	0.508	0.502	0.492	0.521	0.686	0.633	0.622	0.526	0.521	0.524	0.514	0.517	0.527
0.25	0.522	0.526	0.524	0.494	0.49	0.501	0.462	0.475	0.464	0.704	0.664	0.641	0.501	0.499	0.487	0.505	0.5	0.497	0.695	0.648	0.648	0.437	0.433	0.436	0.428	0.435	0.417	0.677	0.631	0.625	0.516	0.519	0.51	0.499	0.504	0.501
0.375	0.51	0.477	0.515	0.443	0.43	0.446	0.439	0.437	0.43	0.691	0.644	0.63	0.408	0.4	0.407	0.392	0.394	0.387	0.67	0.653	0.646	0.52	0.516	0.5	0.509	0.54	0.513	0.675	0.641	0.622	0.51	0.511	0.508	0.499	0.504	0.506
0.5	0.558	0.498	0.51	0.515	0.488	0.485	0.492	0.511	0.485	0.631	0.629	0.638	0.485	0.492	0.506	0.497	0.501	0.505	0.633	0.635	0.635	0.489	0.468	0.483	0.494	0.474	0.496	0.675	0.662	0.638	0.52	0.515	0.517	0.502	0.51	0.51
0.625	0.235	0.49	0.528	0.42	0.431	0.459	0.443	0.44	0.424	0.515	0.574	0.594	0.524	0.515	0.499	0.471	0.484	0.522	0.451	0.518	0.578	0.474	0.467	0.461	0.448	0.455	0.457	0.67	0.653	0.624	0.513	0.517	0.5	0.507	0.508	0.505
0.75	0.114	0.252	0.285	0.36	0.33	0.305	0.341	0.358	0.378	0.302	0.433	0.531	0.495	0.483	0.451	0.451	0.463	0.461	0.222	0.282	0.377	0.41	0.376	0.339	0.328	0.358	0.372	0.667	0.645	0.634	0.517	0.521	0.517	0.515	0.522	0.518
0.875	0.082	0.141	0.128	0.176	0.173	0.149	0.16	0.161	0.177	0.131	0.236	0.322	0.434	0.447	0.457	0.431	0.435	0.459	0.112	0.192	0.198	0.18	0.166	0.137	0.11	0.116	0.136	0.663	0.638	0.627	0.533	0.524	0.522	0.512	0.507	0.514
1	0.054	0.113	0.11	0.087	0.1	0.086	0.098	0.109	0.097	0.074	0.19	0.186	0.383	0.401	0.378	0.455	0.419	0.41	0.074	0.124	0.149	0.078	0.077	0.079	0.072	0.08	0.069	0.682	0.649	0.638	0.514	0.524	0.51	0.499	0.508	0.513
1.125	0.048	0.075	0.079	0.085	0.08	0.079	0.072	0.074	0.076	0.058	0.126	0.153	0.405	0.414	0.392	0.426	0.423	0.428	0.059	0.092	0.113	0.072	0.068	0.063	0.062	0.061	0.061	0.652	0.641	0.62	0.518	0.51	0.509	0.502	0.5	0.497
1.25	0.046	0.067	0.076	0.066	0.062	0.061	0.065	0.065	0.064	0.053	0.106	0.125	0.338	0.31	0.303	0.345	0.355	0.368	0.056	0.079	0.101	0.059	0.057	0.058	0.057	0.058	0.059	0.654	0.645	0.618	0.501	0.553	0.542	0.491	0.495	0.494
1.375	0.046	0.059	0.065	0.059	0.061	0.06	0.059	0.059	0.058	0.052	0.083	0.095	0.23	0.19	0.209	0.284	0.254	0.266	0.052	0.071	0.079	0.057	0.055	0.054	0.053	0.054	0.056	0.632	0.626	0.6	0.488	0.485	0.474	0.474	0.481	0.467
1.5	0.045	0.056	0.063	0.051	0.052	0.051	0.055	0.056	0.055	0.05	0.072	0.075	0.096	0.099	0.096	0.157	0.128	0.115	0.052	0.067	0.073	0.051	0.051	0.051	0.051	0.05	0.05	0.588	0.62	0.584	0.422	0.401	0.402	0.578	0.511	0.571
1.625	0.046	0.054	0.059	0.046	0.048	0.046	0.052	0.05	0.051	0.05	0.065	0.072	0.066	0.065	0.067	0.075	0.074	0.081	0.052	0.062	0.066	0.047	0.046	0.047	0.047	0.045	0.048	0.466	0.596	0.575	0.452	0.45	0.39	0.42	0.425	0.456
1.75	0.045	0.052	0.059	0.046	0.047	0.048	0.051	0.051	0.051	0.048	0.06	0.066	0.062	0.065	0.065	0.066	0.069	0.063	0.051	0.059	0.061	0.047	0.048	0.047	0.047	0.049	0.045	0.238	0.554	0.585	0.363	0.366	0.379	0.397	0.389	0.388
1.875	0.046	0.051	0.053	0.046	0.046	0.048	0.05	0.051	0.051	0.047	0.058	0.061	0.063	0.478	0.066	0.072	0.076	0.074	0.051	0.057	0.059	0.047	0.047	0.046	0.046	0.046	0.046	0.407	0.501	0.564	0.468	0.48	0.532	0.371	0.382	0.379
2																												0.126	0.245	0.521	0.512	0.513	0.511	0.369	0.36	0.381
2.125																												0.115	0.409	0.355	0.519	0.531	0.523	0.357	0.415	0.341
2.25																												0.113	0.149	0.458	0.513	0.512	0.518	0.536	0.545	0.549
2.375																												0.067	0.224	0.228	0.504	0.505	0.502	0.545	0.531	0.521
2.5																												0.06	0.077	0.162	0.45	0.426	0.425	0.484	0.468	0.466
2.625																												0.13	0.073	0.088	0.498	0.485	0.495	0.491	0.501	0.49
2.75																												0.058	0.053	0.074	0.52	0.535	0.503	0.486	0.475	0.47
2.875																												0.052	0.05	0.061	0.583	0.532	0.543	0.465	0.465	0.456
3																												0.051	0.059	0.058	0.474	0.473	0.477	0.494	0.5	0.498
3.125																												0.05	0.137	0.051
3.25																												0.049	0.048	0.05
4																															0.438	0.43	0.436	0.435	0.441	0.459
5																															0.353	0.35	0.354	0.411	0.416	0.429
6																															0.166	0.182	0.18	0.403	0.403	0.44
7																															0.052	0.05	0.051	0.079	0.077	0.078
8																															0.041	0.043	0.042	0.047	0.045	0.048
9																															0.043	0.041	0.041	0.041	0.043	0.044
10																															0.041	0.041	0.04	0.043	0.045	0.042
11																															0.04	0.04	0.04	0.042	0.041	0.04
