# Supplementary material for: Complex chromosomal neighborhood effects determine the adaptive potential of a gene under selection
Source: eLife. 2017 Jul 25;6:e25100. doi: 10.7554/eLife.25100 (PMC5526668; doi:10.7554/eLife.25100)
Supplement: Figure 4—video 1—source data 1. — 28 unique mutations (substitutions at 22 different amino acid residues, two internal duplications and one upstream insertion) were found in 31 rescued populations. Affected amino acid residues of Rho are highlighted in red in Figure 4—video 1. DOI: http://dx.doi.org/10.7554/eLife.25100.022 [file elife-25100-fig1.xlsx]

## Sheet: Figure 4 - Supplement 2
Strain	Replicate experiment	Mutation	Comments and co-occurring other mutations
A	1	I382T	IS5 insertion upstream of reporter cassette
B	1	P279L	amplification
B	1	R66S	amplification
B	2	L285F
B	2	S281L
B	3	P138L	amplification
B (IS-free)	1	D210N
B (IS-free)	1	D69Y
B (IS-free)	1	G150D
BΔIS5I	1	I382S
D	1	E148K
D	1	M416I	used for transduction
D	1	S153F	used for transduction
D	2	A280E
D	2	G63V
D	2	I247F
D	2	IS5 insertion upstream of rho	amplification
D	2	P138L
D	2	R296C
D	2	R296P
D	2	T365I
D	3	A317T
D	3	H239N
D	3	I382N	point mutation upstream of reporter cassette
D	3	in-frame duplication (190-193)
D	3	L17F
D	3	M416I
D	3	R252C	amplification, point mutation upstream of reporter cassette
D	3	T314N	point mutation upstream of reporter cassette
D (IS-free)	1	in-frame duplication (190-193)
D (IS-free)	1	in-frame duplication (371-377)
