# Supplementary material for: Complex chromosomal neighborhood effects determine the adaptive potential of a gene under selection
Source: eLife. 2017 Jul 25;6:e25100. doi: 10.7554/eLife.25100 (PMC5526668; doi:10.7554/eLife.25100)
Supplement: Figure 5—source data 1. — Mutations identified in combination with amplifications and respective final YFP/CFP ratios (points indicated by symbols other than crosses in Figure 5CD). DOI: http://dx.doi.org/10.7554/eLife.25100.024 [file elife-25100-fig5-data1.xlsx]

## Sheet: Source Data - Figure 5CD
Strain	Mutation	Final YFP/CFP fluorescence
A	IS2 promoter insertion	0.779
A	G-92T	1.792
B	Rho R66S	2.145
B	∆-(944-3051)	2.651
B	T-145C	0.824
B	Rho P138L	4.097
B	C-31T	1.907
B	IS3 promoter insertion	1.083
C	IS3 promoter insertion	2.405
D	Rho R252C, C-635T	5.651
D	IS5 promoter insertion	6.877
D	IS5 insertion upstream of rho	1.522
B∆IS5I	G-258T	2.605
B∆IS5I	C-31T	2.364
