# Supplementary material for: Complex chromosomal neighborhood effects determine the adaptive potential of a gene under selection
Source: eLife. 2017 Jul 25;6:e25100. doi: 10.7554/eLife.25100 (PMC5526668; doi:10.7554/eLife.25100)
Supplement: Figure 6—source data 1. — DOI: http://dx.doi.org/10.7554/eLife.25100.028 [file elife-25100-fig6-data1.xlsx]

## Sheet: Figure 6 - Source Data
	Day 2				Day 5
	A	B	C	D	A	B	C	D
IS-wt	0	5	0	17	1	129	2	42
	0	10	1	41	1	150	2	54
	4	33	0	14	9	165	1	22
	2	18	3	96	7	142	5	125
	2	17	1	100	6	162	4	118
	0	17	4	12	2	168	8	19
	0	32	0	13	4	162	1	42
	0	12	0	29	2	146	4	40
	1	12	0	6	2	123	3	14
	0	12	0	26	1	125	1	42
IS-free	0	3	0	283	0	11	1	361
	2	1	0	27	5	6	0	65
	1	3	0	78	6	12	0	96
	0	62	0	8	2	79	2	41
	0	3	0	24	0	16	2	38
	0	4	0	37	0	14	2	70
	0	29	0	45	2	34	0	84
	0	6	0	129	0	8	1	194
	0	111	0	126	0	126	0	136
	0	7	0	132	0	29	0	160
