# Supplementary material for: Complex chromosomal neighborhood effects determine the adaptive potential of a gene under selection
Source: eLife. 2017 Jul 25;6:e25100. doi: 10.7554/eLife.25100 (PMC5526668; doi:10.7554/eLife.25100)
Supplement: Figure 6—figure supplement 1—source data 1. — DOI: http://dx.doi.org/10.7554/eLife.25100.030 [file elife-25100-fig6-figsupp1-data1.xlsx]

## Sheet: Figure 6 - Supplement 1
	day	A										B										C										D
IS-wt	2	0	0	4	2	2	0	0	0	1	0	5	10	33	18	17	17	32	12	12	12	0	1	0	3	1	4	0	0	0	0	17	41	14	96	100	12	13	29	6	26
	3	1	1	8	5	5	0	2	2	2	1	37	65	104	69	78	71	82	65	54	62	1	2	0	4	1	6	1	2	1	0	36	48	18	112	109	15	22	37	11	34
	4	1	1	9	7	6	2	3	2	2	1	107	138	155	124	138	137	151	126	113	113	1	2	0	5	4	6	1	3	2	0	42	51	20	121	116	19	40	39	14	39
	5	1	1	9	7	6	2	4	2	2	1	129	150	165	142	162	168	162	146	123	125	2	2	1	5	4	8	1	4	3	1	42	54	22	125	118	19	42	40	14	42
IS-free	2	0	2	1	0	0	0	0	0	0	0	3	1	3	62	3	4	29	6	111	7	0	0	0	0	0	0	0	0	0	0	283	27	78	8	24	37	45	129	126	132
	3	0	2	5	0	0	0	1	0	0	0	6	2	6	67	14	8	33	8	119	18	0	0	0	1	1	1	0	0	0	0	347	50	88	29	32	58	67	177	133	146
	4	0	4	5	1	0	0	2	0	0	0	7	5	12	77	15	12	33	8	123	21	0	0	0	2	2	2	0	1	0	0	358	59	92	37	35	63	73	189	136	157
	5	0	5	6	2	0	0	2	0	0	0	11	6	12	79	16	14	34	8	126	29	1	0	0	2	2	2	0	1	0	0	361	65	96	41	38	70	84	194	136	160
