# Supplementary material for: Complex chromosomal neighborhood effects determine the adaptive potential of a gene under selection
Source: eLife. 2017 Jul 25;6:e25100. doi: 10.7554/eLife.25100 (PMC5526668; doi:10.7554/eLife.25100)
Supplement: Figure 6—figure supplement 2—source data 1. — DOI: http://dx.doi.org/10.7554/eLife.25100.032 [file elife-25100-fig6-figsupp2-data1.xlsx]

## Sheet: Figure 6-Supplement 2
			Ancestor	Colonies on plates										Amplified
Day 2	IS-wt	A	112.47	170.01	168.65	119.11	116.94							2/4
		B	110.25	98.59	99.74	109.35	102.75	106.06	124.07	103.01	120.13	100.96	105.84	0/10
		C	114.28	135.7	119.75	118.53	120.28							0/4
		D	127.24	116.1	109.73	114.96	124.51	126.93	127.72	123.65	127.57	119.1	115.22	0/10
	IS-free	A	111.25	115.22	117.9									0/2
		B	112.85	116.25	97.79	106.52	112.7	101.62	141.07	107.17	113.18	122.82	106.27	0/10
		C	114											0/0
		D	118.09	115.36	112.72	112.93	118.97	111.75	108.84	119.3	118.12	121.35	106.45	0/10
Day 4-5	IS-wt	A	112.23	159.43	123.84	170.82	173.18	176.25						4/5
		B	112.71	149.31	148.96	157.58	159.59	164.44	152.5	164.63	149.08	162.59	151.35	10/10
		C	116.43	119.35	121.03	124.18	142.31	126.34	131.39	126.41	126.54			0/8
		D	127.26	128.05	118.66	132.41	133.62	134.06	121.05	134.78	134.58	133.4	130.9	0/10
	IS-free	A	113.86	135.59	119.43	119.07	137.59							0/4
		B	114.85	81.06	107.97	175.41	113.69	122.7	118.23	139.24	114.72	112.76		1/9
		C	113.89	140.59	138.84	119.56	121.46	123.23						0/5
		D	118.56	116.78	121.11	122.16	102.72	106.13	122.92	127.76	127.27	120.22	119.34	0/10
Mean ancestor fluorescence				115.639
Mean ancestor fluorescence + 6SD				145.937
Spots with fluoresence larger than the mean of the ancestor fluorescences + 6 standard deviations highlighted in red
