# Supplementary material for: Complex chromosomal neighborhood effects determine the adaptive potential of a gene under selection
Source: eLife. 2017 Jul 25;6:e25100. doi: 10.7554/eLife.25100 (PMC5526668; doi:10.7554/eLife.25100)
Supplement: Figure 7—source data 1. — DOI: http://dx.doi.org/10.7554/eLife.25100.034 [file elife-25100-fig7-data1.xlsx]

## Sheet: Sheet1
Arrow in Figure 7	Affected loci	Figure
Presence of flanking duplicates facilitates gene amplification by increasing the rate of duplication formation due to unequal crossing over between homologous sequences.	B, E	2
The cost of co-amplified neighboring genes constrains gene amplification by putting an upper limit to the extent at which amplifications can expand.	A, C, D	5
Convergent orientation of upstream genes is necessary for mutations in Rho to cause read-through into the downstream selected gene.	B, D	4
Convergent orientation of upstream genes is necessary for upstream deletions to co-opt the promoters of these genes to the downstream selected gene.	B, D	4
Factor-dependent termination of upstream genes is necessary for mutations in Rho to affect transcriptional termination so that transcripts can read-through into the downstream selected gene.	B, D	4
Essentiality of upstream genes prevents upstream IS insertions into them from being adaptive, even if they would otherwise be adaptive by increasing expression of a downstream gene under selection.	A, C	4
Essentiality of upstream genes prevents upstream deletions from being adaptive, even if they would otherwise be adaptive e.g. by co-opting an expressed promoter to the downstream selected gene.	A, C	4
Expression of upstream genes is necessary for mutations in Rho to cause adaptive read-through.	B, D	4
Expression of upstream genes is necessary for upstream deletions to be adaptive by co-opting the promoters of these genes to the downstream selected gene.	B, D	4
Upstream IS insertions provide flanking duplicates if a co-oriented downstream copy of the same IS is present as well.	C	3 - Supp. 2
Upstream IS insertions provide upstream transcripts terminated by Rho which can be extended into a downstream selected gene through mutations in Rho.	A	2
Upstream IS insertions can activate expression of upstream genes by promoter insertion.	-	-
Up-mutations lower the fold-amplification required to reach a certain expression level of a selected gene contained within the amplicon.	A, B, C, D	5
A higher fold-amplification required to reach a certain expression level of a selected gene constrains gene amplification by imposing a higher cost due to the load of co-amplified neighboring genes.	A, B, C, D	5
