# Supplementary material for: Complex chromosomal neighborhood effects determine the adaptive potential of a gene under selection
Source: eLife. 2017 Jul 25;6:e25100. doi: 10.7554/eLife.25100 (PMC5526668; doi:10.7554/eLife.25100)
Supplement: Figure 7—source data 2. — DOI: http://dx.doi.org/10.7554/eLife.25100.035 [file elife-25100-fig7-data2.xlsx]

## Sheet: F7B
Gene	Downstream of Rho-terminated transcript	Downstream of non-essential genes	Between flanking duplicates
thrL	1	1	0
thrA	1	1	0
thrB	1	1	0
thrC	1	1	0
yaaX	0	1	0
yaaA	0	1	0
yaaJ	0	1	0
talB	0	1	0
mog	0	1	0
yaaH	1	1	0
yaaW	1	1	0
yaaI	1	1	0
dnaK	1	1	0
dnaJ	1	1	0
insL1	1	1	0
hokC	1	1	0
mokC	1	1	0
nhaA	1	1	0
nhaR	0	1	0
insB1	0	1	0
insA	0	1	0
rpsT	0	0	0
yaaY	0	1	0
ribF	0	0	0
ileS	0	0	0
lspA	0	0	0
fkpB	0	0	0
ispH	0	0	0
rihC	0	0	0
dapB	0	0	0
carA	1	0	0
carB	1	0	0
caiF	0	1	0
caiE	1	0	0
caiD	1	0	0
caiC	1	0	0
caiB	1	0	0
caiA	1	0	0
caiT	1	0	0
fixA	0	1	0
fixB	0	1	0
fixC	0	1	0
fixX	0	1	0
yaaU	0	1	0
kefF	0	1	0
kefC	0	1	0
folA	0	0	0
apaH	1	0	0
apaG	1	0	0
rsmA	1	0	0
pdxA	0	0	0
surA	0	0	0
lptD	0	1	0
djlA	1	0	0
yabP	1	0	0
rluA	1	1	0
rapA	1	1	0
polB	1	1	0
araD	1	1	0
araA	1	1	0
araB	1	1	0
araC	1	1	0
yabI	1	1	0
thiQ	0	1	0
thiP	0	1	0
thiB	0	1	0
sgrR	0	1	0
sgrT	1	1	0
setA	0	1	0
leuD	0	1	0
leuC	0	1	0
leuB	0	1	0
leuA	0	1	0
leuL	0	0	0
leuO	0	1	0
ilvI	0	1	0
ilvH	0	1	0
cra	0	1	0
mraZ	1	1	0
rsmH	1	1	0
ftsL	1	0	0
ftsI	1	0	0
murE	1	0	0
murF	1	0	0
mraY	1	0	0
murD	1	0	0
ftsW	1	0	0
murG	1	0	0
murC	1	0	0
ddlB	1	0	0
ftsQ	1	0	0
ftsA	1	0	0
ftsZ	1	0	0
lpxC	1	0	0
secM	0	0	0
secA	0	0	0
mutT	0	0	0
yacG	1	0	0
zapD	0	0	0
coaE	0	1	0
guaC	1	0	0
hofC	1	1	0
hofB	1	1	0
ppdD	1	1	0
nadC	1	1	0
ampD	1	1	0
ampE	1	1	0
aroP	1	1	0
pdhR	1	1	0
aceE	1	1	0
aceF	1	1	0
lpd	0	1	0
yacH	0	1	0
acnB	0	1	0
yacL	0	1	0
speD	0	1	0
speE	0	1	0
yacC	0	1	0
cueO	1	1	0
gcd	1	0	0
hpt	0	1	0
can	1	1	0
yadG	0	0	0
yadH	0	0	0
yadI	0	0	0
yadE	1	0	0
panD	1	1	0
yadD	1	0	0
panC	0	0	0
panB	0	0	0
yadC	0	0	0
yadK	0	0	0
yadL	0	0	0
yadM	0	0	0
htrE	0	0	0
yadV	0	0	0
yadN	0	0	0
folK	1	1	0
pcnB	1	1	0
gluQ	1	1	0
dksA	1	0	0
sfsA	1	0	0
ligT	1	0	0
hrpB	1	0	0
mrcB	1	0	0
fhuA	1	1	0
fhuC	0	1	0
fhuD	0	1	0
fhuB	0	1	0
hemL	0	0	0
clcA	1	0	0
erpA	1	0	0
yadS	1	1	0
btuF	1	1	0
mtn	1	1	0
dgt	1	0	0
degP	1	0	0
cdaR	0	1	0
yaeH	1	0	0
yaeI	0	0	0
dapD	1	0	0
glnD	0	0	0
map	0	0	0
rpsB	0	0	0
tsf	0	0	0
pyrH	0	0	0
frr	0	0	0
dxr	0	0	0
ispU	0	0	0
cdsA	0	0	0
rseP	0	0	0
bamA	0	0	0
skp	0	0	0
lpxD	0	0	0
fabZ	0	0	0
lpxA	0	0	0
lpxB	0	0	0
rnhB	1	0	0
dnaE	1	0	0
accA	1	0	0
ldcC	0	0	0
yaeR	0	0	0
tilS	0	0	0
rof	1	0	0
yaeP	1	0	0
yaeQ	1	0	0
arfB	1	0	0
nlpE	1	0	0
yaeF	0	0	0
proS	0	1	0
tsaA	0	1	0
rcsF	0	1	0
metQ	1	1	0
metI	1	1	0
metN	1	1	0
gmhB	0	0	0
dkgB	0	1	0
yafC	1	1	0
yafD	1	1	0
yafE	1	1	0
mltD	1	1	0
gloB	1	1	0
yafS	1	1	0
rnhA	0	1	0
dnaQ	1	1	0
yafT	0	1	0
ykfM	1	1	0
yafU	1	1	0
yafF	0	1	0
yafV	1	1	0
ivy	1	1	0
fadE	1	1	0
gmhA	1	1	0
yafJ	1	1	0
yafK	1	1	0
yafQ	1	1	0
dinJ	1	1	0
yafL	1	1	0
rayT	1	1	0
lfhA	1	1	0
lafU	1	1	0
dinB	1	1	0
yafN	1	1	0
yafO	1	1	0
yafP	1	1	0
ykfJ	1	1	0
prfH	1	1	0
pepD	0	1	0
gpt	0	1	0
frsA	0	1	0
crl	0	1	0
phoE	1	1	0
proB	1	1	0
proA	1	1	0
ykfN	1	1	0
ykfI	1	1	0
yafW	1	1	0
ykfH	1	1	0
ykfG	1	1	0
yafX	1	1	0
ykfF	1	1	0
ykfB	1	1	0
yafY	1	1	0
ykfL	1	1	0
ykfK	1	1	0
yafZ	1	1	0
ykfA	1	1	0
perR	1	1	0
insN	1	1	0
insI1	1	1	0
ykfC	1	1	0
insH1	1	1	0
mmuP	1	1	0
mmuM	1	1	0
afuC	1	1	0
afuB	1	1	0
insB1	1	1	1
insA	1	1	1
insI1	1	1	1
insX	1	1	1
yagB	1	1	1
yagA	1	1	1
yagE	1	1	1
yagF	1	1	1
yagG	1	1	1
yagH	1	1	1
yagI	1	1	1
argF	1	1	1
ykgS	1	1	1
insB1	1	1	0
insA	1	1	0
yagJ	1	1	0
yagK	1	1	0
yagL	1	1	0
yagM	1	1	0
yagN	1	1	0
intF	1	1	0
yagP	0	1	0
ykgT	0	1	0
paoD	0	1	0
paoC	0	1	0
paoB	0	1	0
paoA	0	1	0
yagU	1	1	0
ykgJ	1	1	0
ecpE	1	1	0
ecpD	1	1	0
ecpC	1	1	0
ecpB	1	1	0
ecpA	1	1	0
ecpR	1	1	0
ykgL	1	1	0
ykgO	1	1	0
ykgM	1	1	0
ykgR	1	1	0
ykgP	0	1	0
eaeH	1	1	0
insE1	1	1	0
insF1	1	1	0
ykgA	0	1	0
ykgQ	1	1	0
ykgB	1	1	0
ykgI	1	1	0
ykgC	1	1	0
ykgD	1	1	0
ykgE	1	1	0
ykgF	1	1	0
ykgG	1	1	0
ykgH	1	1	0
betA	0	1	0
betB	0	1	0
betI	0	1	0
betT	1	1	0
yahA	0	1	0
yahB	1	1	0
yahC	1	1	0
yahD	1	1	0
yahE	1	1	0
yahF	1	1	0
yahG	1	1	0
yahI	1	1	0
yahJ	1	1	0
yahK	1	1	0
yahL	1	1	0
yahM	1	1	0
yahN	1	1	0
yahO	1	1	0
prpR	1	1	0
prpB	1	1	0
prpC	1	1	0
prpD	1	1	0
prpE	1	1	0
codB	1	1	0
codA	1	1	0
cynR	1	1	0
cynT	1	1	0
cynS	1	1	0
cynX	1	1	0
lacA	0	1	0
lacY	0	1	0
lacZ	1	1	0
lacI	1	1	0
mhpR	1	1	0
mhpA	1	1	0
mhpB	1	1	0
mhpC	1	1	0
mhpD	1	1	0
mhpF	1	1	0
mhpE	1	1	0
mhpT	1	1	0
yaiL	1	1	0
frmB	1	1	0
frmA	1	1	0
frmR	1	1	0
yaiO	1	0	0
yaiX	1	0	0
insC1	1	1	0
insD1	1	1	0
yaiP	1	0	0
yaiS	1	0	0
tauA	1	1	0
tauB	1	1	0
tauC	1	1	0
tauD	1	1	0
hemB	1	1	0
yaiT	1	0	0
insF1	1	1	0
insE1	1	1	0
yaiV	1	1	0
ampH	1	1	0
sbmA	1	1	0
yaiW	1	1	0
yaiY	0	1	0
yaiZ	1	1	0
ddlA	1	1	0
iraP	1	1	0
phoA	1	1	0
psiF	1	1	0
yaiC	1	1	0
proC	1	1	0
yaiI	1	1	0
aroL	1	1	0
yaiA	1	1	0
aroM	1	1	0
yaiE	1	1	0
ykiA	1	1	0
rdgC	0	1	0
mak	1	1	0
araJ	1	1	0
sbcC	1	1	0
sbcD	1	1	0
phoB	1	1	0
phoR	1	1	0
brnQ	1	1	0
proY	1	1	0
malZ	0	1	0
acpH	1	0	0
queA	1	1	0
tgt	1	1	0
yajC	1	1	0
secD	1	0	0
secF	1	0	0
yajD	0	0	0
tsx	1	1	0
yajI	0	0	0
nrdR	1	0	0
ribD	1	0	0
ribE	1	0	0
nusB	1	0	0
thiL	0	0	0
pgpA	0	0	0
yajO	1	0	0
dxs	0	0	0
ispA	0	1	0
xseB	0	1	0
thiI	1	0	0
yajL	1	1	0
panE	1	1	0
yajQ	1	1	0
yajR	0	1	0
cyoE	1	1	0
cyoD	1	1	0
cyoC	1	1	0
cyoB	1	1	0
cyoA	1	1	0
ampG	0	1	0
yajG	0	1	0
bolA	1	1	0
tig	0	1	0
clpP	0	1	0
clpX	0	1	0
lon	0	1	0
hupB	0	1	0
ppiD	0	1	0
ybaV	0	1	0
fadM	0	1	0
queC	0	1	0
ybaE	0	1	0
cof	1	1	0
ybaO	1	1	0
mdlA	1	1	0
mdlB	1	1	0
glnK	1	1	0
amtB	1	1	0
tesB	0	1	0
ybaY	0	1	0
ybaZ	1	1	0
ybaA	1	1	0
ylaB	1	1	0
ylaC	0	1	0
maa	0	1	0
hha	0	1	0
tomB	0	1	0
acrB	1	1	0
acrA	1	1	0
acrR	0	1	0
mscK	1	1	0
ybaM	1	0	0
priC	1	0	0
ybaN	1	1	0
apt	1	1	0
dnaX	1	0	0
ybaB	1	0	0
recR	1	0	0
htpG	1	0	0
adk	0	0	0
hemH	0	0	0
aes	1	1	0
gsk	1	0	0
ybaL	1	1	0
fsr	1	1	0
ushA	1	1	0
ybaK	1	1	0
ybaP	1	1	0
ybaQ	1	1	0
copA	1	1	0
glsA	1	1	0
ybaT	1	1	0
cueR	1	1	0
ybbJ	0	1	0
qmcA	0	1	0
ybbL	1	1	0
ybbM	1	1	0
ybbN	1	1	0
ybbO	1	1	0
tesA	1	1	0
ybbA	0	1	0
ybbP	0	1	0
rhsD	1	1	0
ybbC	1	1	0
ylbH	1	1	0
ybbD	1	1	0
ylbI	1	1	0
ylbG	1	1	0
selU	1	1	0
allS	1	0	0
allA	1	1	0
allR	1	1	0
gcl	1	1	0
hyi	1	1	0
glxR	1	1	0
ybbW	1	1	0
allB	1	1	0
ybbY	0	1	0
glxK	1	1	0
ylbA	1	0	0
allC	1	0	0
allD	1	0	0
fdrA	0	1	0
ylbE	0	1	0
ylbF	0	1	0
ybcF	0	1	0
purK	1	0	0
purE	1	0	0
lpxH	0	1	0
ppiB	0	0	0
cysS	1	0	0
ybcI	0	0	0
ybcJ	1	0	0
folD	1	1	0
sfmA	0	0	0
sfmC	0	0	0
sfmD	0	0	0
sfmH	0	0	0
sfmF	0	0	0
fimZ	1	1	0
intD	1	1	0
xisD	1	1	0
exoD	1	1	0
peaD	1	0	0
renD	1	0	0
insE1	1	0	0
insF1	1	0	0
emrE	1	0	0
ybcK	1	0	0
ybcL	1	0	0
ybcM	1	0	0
ylcH	1	0	0
ybcN	1	0	0
ninE	1	0	0
ybcO	1	0	0
rusA	1	0	0
ylcG	1	0	0
quuD	1	0	0
nmpC	1	1	0
insH1	1	1	0
essD	1	1	0
rrrD	1	1	0
rzpD	1	1	0
rzoD	1	1	0
borD	1	1	0
ybcV	1	1	0
ybcW	1	1	0
ylcI	1	1	0
nohD	1	1	0
aaaD	1	1	0
tfaD	1	1	0
ybcY	1	1	0
tfaX	1	1	0
appY	1	1	0
ompT	1	1	0
envY	1	1	0
ybcH	1	1	0
nfrA	1	1	0
nfrB	1	1	0
cusS	1	1	0
cusR	1	1	0
cusC	1	1	0
cusF	1	1	0
cusB	1	1	0
cusA	1	1	0
pheP	1	1	0
ybdG	1	1	0
nfsB	1	1	0
ybdF	1	1	0
ybdJ	1	1	0
ybdK	1	1	0
hokE	1	1	0
insL1	1	1	0
entD	1	1	0
fepA	1	1	0
fes	1	1	0
ybdZ	1	1	0
entF	1	1	0
fepE	1	1	0
fepC	1	1	0
fepG	1	1	0
fepD	1	1	0
entS	1	1	0
fepB	1	1	0
entC	1	1	0
entE	1	1	0
entB	1	1	0
entA	1	1	0
entH	1	1	0
cstA	1	1	0
ybdD	1	1	0
ybdH	1	1	0
ybdL	1	1	0
ybdM	1	1	0
ybdN	1	1	0
ybdO	1	1	0
dsbG	0	1	0
ahpC	1	1	0
ahpF	0	1	0
uspG	0	1	0
ybdR	1	1	0
rnk	0	1	0
rna	0	1	0
citT	0	1	0
citG	0	1	0
citX	0	1	0
citF	0	1	0
citE	0	1	0
citD	0	1	0
citC	0	1	0
dpiB	0	1	0
dpiA	0	1	0
dcuC	0	1	0
pagP	0	1	0
cspE	0	1	0
crcB	1	1	0
ybeM	0	1	0
tatE	1	1	0
lipA	1	1	0
ybeF	1	1	0
lipB	1	0	0
ybeD	1	0	0
dacA	1	0	0
rlpA	1	0	0
mrdB	1	0	0
mrdA	1	0	0
rlmH	1	0	0
rsfS	1	0	0
cobC	1	0	0
nadD	1	0	0
holA	1	0	0
lptE	1	0	0
leuS	1	1	0
ybeL	1	0	0
ybeQ	0	1	0
ybeR	1	1	0
djlB	1	1	0
ybeT	0	1	0
ybeU	1	1	0
djlC	1	1	0
hscC	0	1	0
rihA	1	1	0
gltL	1	1	0
gltK	1	1	0
gltJ	1	1	0
gltI	1	0	0
insH1	1	0	0
lnt	0	1	0
ybeX	0	1	0
ybeY	0	1	0
ybeZ	0	1	0
miaB	0	1	0
ubiF	1	0	0
asnB	1	1	0
nagD	1	0	0
nagC	1	0	0
nagA	1	0	0
nagB	1	0	0
nagE	1	1	0
glnS	1	0	0
chiP	1	0	0
chiQ	1	0	0
fur	1	0	0
uof	1	0	0
fldA	1	1	0
ybfE	1	1	0
ybfF	0	1	0
seqA	1	0	0
pgm	1	0	0
ybfP	0	1	0
ybfG	0	1	0
ybfI	0	1	0
potE	0	1	0
speF	0	1	0
ybfK	0	1	0
kdpE	0	1	0
kdpD	0	1	0
kdpC	0	1	0
kdpB	0	1	0
kdpA	0	1	0
kdpF	0	1	0
ybfA	0	1	0
rhsC	0	1	0
ybfB	1	1	0
ybfO	1	1	0
ybfC	1	1	0
ybfQ	1	1	0
ybfL	1	1	0
ybfD	1	1	0
ybgA	1	1	0
phr	1	1	0
dtpD	1	1	0
ybgI	1	1	0
ybgJ	1	1	0
ybgK	1	1	0
ybgL	1	1	0
nei	1	1	0
abrB	1	1	0
ybgO	1	1	0
ybgP	1	1	0
ybgQ	1	1	0
ybgD	1	1	0
gltA	1	1	0
sdhC	1	1	0
sdhD	1	1	0
sdhA	1	1	0
sdhB	1	1	0
sucA	1	1	0
sucB	1	1	0
sucC	1	1	0
sucD	1	1	0
mngR	0	1	0
mngA	1	1	0
mngB	1	1	0
cydA	1	1	0
cydB	1	1	0
ybgT	1	1	0
ybgE	1	1	0
ybgC	0	1	0
tolQ	0	1	0
tolR	0	1	0
tolA	0	1	0
tolB	0	1	0
pal	0	1	0
ybgF	0	1	0
nadA	0	1	0
pnuC	0	1	0
zitB	0	1	0
ybgS	1	1	0
aroG	0	1	0
gpmA	1	1	0
galM	1	1	0
galK	1	1	0
galT	1	1	0
galE	1	1	0
modF	0	1	0
modE	0	1	0
acrZ	1	1	0
modA	0	1	0
modB	0	1	0
modC	0	1	0
ybhA	1	1	0
pgl	1	1	0
ybhD	1	1	0
ybhH	1	1	0
ybhI	1	1	0
ybhJ	1	1	0
ybhC	0	1	0
ybhB	0	1	0
bioA	0	1	0
bioB	0	1	0
bioF	0	1	0
bioC	0	1	0
bioD	0	1	0
uvrB	0	1	0
ybhK	1	1	0
moaA	1	1	0
moaB	1	1	0
moaC	1	1	0
moaD	1	1	0
moaE	1	1	0
ybhL	1	1	0
ybhM	0	1	0
ybhN	1	1	0
clsB	1	1	0
ybhP	1	1	0
ybhQ	1	1	0
ybhR	1	1	0
ybhS	1	1	0
ybhF	1	1	0
ybhG	1	1	0
ybiH	1	1	0
rhlE	1	1	0
ybiA	0	1	0
dinG	0	1	0
ybiB	0	1	0
ybiC	0	1	0
ybiJ	0	1	0
ybiI	0	1	0
ybiX	0	1	0
fiu	0	1	0
mcbA	1	1	0
rlmF	0	1	0
ybiO	1	1	0
glnQ	1	1	0
glnP	1	1	0
glnH	1	1	0
dps	0	1	0
rhtA	0	1	0
ompX	1	1	0
ybiP	1	1	0
mntS	0	1	0
mntR	1	1	0
ybiR	1	1	0
ybiS	1	1	0
ybiT	0	1	0
ybiU	1	1	0
ybiV	1	1	0
ybiW	1	1	0
ybiY	1	1	0
fsaA	1	1	0
moeB	0	1	0
moeA	0	1	0
iaaA	1	1	0
gsiA	1	1	0
gsiB	1	1	0
gsiC	1	1	0
gsiD	1	1	0
yliE	1	1	0
yliF	1	1	0
rimO	0	1	0
bssR	0	1	0
yliI	0	1	0
gstB	0	1	0
dacC	1	1	0
deoR	0	1	0
ybjG	0	1	0
mdfA	1	1	0
ybjH	1	1	0
ybjI	1	1	0
ybjJ	1	1	0
ybjK	1	1	0
ybjL	1	1	0
ybjM	1	1	0
grxA	0	1	0
ybjC	0	1	0
nfsA	0	1	0
rimK	0	1	0
ybjN	0	1	0
potF	0	1	0
potG	0	1	0
potH	0	1	0
potI	0	1	0
ybjO	0	1	0
rlmC	0	1	0
artJ	1	1	0
artM	0	1	0
artQ	0	1	0
artI	0	1	0
artP	0	1	0
ybjP	1	1	0
ybjQ	0	1	0
amiD	0	1	0
ybjS	1	1	0
ybjT	1	1	0
ltaE	1	1	0
poxB	1	1	0
hcr	1	1	0
hcp	1	1	0
ybjE	1	1	0
aqpZ	1	1	0
ybjD	0	1	0
ybjX	1	1	0
macA	1	1	0
macB	1	1	0
cspD	0	0	0
clpS	0	1	0
clpA	0	1	0
infA	0	1	0
aat	0	1	0
cydC	0	1	0
cydD	0	1	0
trxB	0	0	0
lrp	0	0	0
ftsK	0	0	0
lolA	0	0	0
rarA	0	0	0
serS	0	0	0
dmsA	0	0	0
dmsB	0	0	0
dmsC	0	0	0
ycaC	0	1	0
ycaD	0	1	0
ycaM	0	1	0
ycaN	1	1	0
ycaK	1	1	0
pflA	0	1	0
pflB	0	1	0
focA	0	1	0
ycaO	1	0	0
ycaP	0	1	0
serC	1	1	0
aroA	1	1	0
ycaL	0	1	0
cmk	0	1	0
rpsA	1	0	0
ihfB	1	0	0
ycaI	0	0	0
msbA	0	0	0
lpxK	0	0	0
ycaQ	1	0	0
ycaR	1	0	0
kdsB	1	0	0
ycbJ	1	0	0
ycbC	1	0	0
smtA	1	1	0
mukF	1	0	0
mukE	1	0	0
mukB	1	0	0
ycbB	1	0	0
ycbK	1	0	0
ycbL	1	0	0
aspC	0	1	0
ompF	0	0	0
asnS	0	1	0
pncB	0	1	0
pepN	1	0	0
ssuB	1	1	0
ssuC	1	1	0
ssuD	1	1	0
ssuA	1	1	0
ssuE	1	1	0
elfA	1	1	0
elfD	1	1	0
elfC	1	1	0
elfG	1	1	0
ycbU	1	1	0
ycbV	1	1	0
ycbF	1	1	0
pyrD	1	1	0
zapC	1	1	0
ycbX	0	0	0
rlmL	1	1	0
uup	1	1	0
pqiA	1	1	0
pqiB	1	1	0
ymbA	1	1	0
rmf	0	1	0
fabA	0	1	0
ycbZ	0	1	0
matP	1	0	0
ompA	1	1	0
sulA	1	1	0
sxy	1	1	0
yccS	1	1	0
yccF	1	1	0
helD	1	1	0
mgsA	1	1	0
yccT	0	1	0
yccU	1	1	0
hspQ	1	1	0
rlmI	1	1	0
yccX	1	1	0
tusE	0	1	0
yccA	1	1	0
hyaA	1	1	0
hyaB	1	1	0
hyaC	1	1	0
hyaD	1	1	0
hyaE	1	1	0
hyaF	1	1	0
appC	1	1	0
appB	1	1	0
yccB	1	1	0
appA	1	1	0
etk	1	1	0
etp	1	1	0
gfcE	1	1	0
gfcD	1	1	0
gfcC	1	1	0
gfcB	1	1	0
gfcA	1	1	0
insA	1	1	0
insB1	1	1	0
cspH	1	1	0
cspG	1	1	0
ymcE	1	1	0
gnsA	1	1	0
yccM	1	1	0
torS	1	1	0
torT	1	1	0
torR	1	1	0
torC	1	1	0
torA	1	1	0
torD	1	1	0
cbpM	1	1	0
cbpA	1	1	0
yccE	1	1	0
agp	1	1	0
yccJ	1	1	0
wrbA	1	1	0
ymdF	1	1	0
rutG	0	1	0
rutF	0	1	0
rutE	0	1	0
rutD	0	1	0
rutC	0	1	0
rutB	0	1	0
rutA	0	1	0
rutR	1	1	0
putA	1	1	0
putP	1	1	0
efeU	1	1	0
efeO	1	1	0
efeB	1	1	0
phoH	1	1	0
pgaD	1	1	0
pgaC	1	1	0
pgaB	1	1	0
pgaA	1	1	0
ycdT	1	1	0
insF1	1	1	0
insE1	1	1	0
ymdE	1	1	0
ycdU	1	1	0
ghrA	1	1	0
ycdX	1	1	0
ycdY	1	1	0
ycdZ	1	1	0
csgG	1	1	0
csgF	1	1	0
csgE	1	1	0
csgD	1	1	0
csgB	0	1	0
csgA	0	1	0
csgC	0	1	0
ymdA	0	1	0
ymdB	0	1	0
clsC	0	1	0
opgC	0	1	0
opgG	1	1	0
opgH	1	1	0
yceK	0	1	0
msyB	0	1	0
mdtG	0	1	0
waaM	0	1	0
yceA	0	1	0
yceI	1	1	0
yceJ	1	1	0
yceO	1	1	0
solA	0	1	0
bssS	0	1	0
dinI	1	1	0
pyrC	0	1	0
yceB	0	1	0
grxB	0	0	0
mdtH	0	0	0
rimJ	0	1	0
yceH	0	1	0
yceM	0	1	0
murJ	0	0	0
flgN	0	0	0
flgM	0	0	0
flgA	0	0	0
flgB	0	0	0
flgC	0	0	0
flgD	0	0	0
flgE	0	0	0
flgF	0	0	0
flgG	0	0	0
flgH	0	0	0
flgI	0	0	0
flgJ	0	0	0
flgK	0	0	0
flgL	0	0	0
rne	0	0	0
yceQ	0	0	0
rluC	0	0	0
yceF	1	0	0
yceD	1	1	0
rpmF	1	1	0
plsX	1	1	0
fabH	1	1	0
fabD	1	0	0
fabG	1	0	0
acpP	1	0	0
fabF	1	0	0
pabC	0	0	0
yceG	0	0	0
tmk	0	0	0
holB	0	0	0
ycfH	0	0	0
ptsG	1	0	0
fhuE	1	1	0
hinT	0	0	0
ycfL	0	0	0
lpoB	0	0	0
thiK	0	0	0
nagZ	0	0	0
ycfP	0	0	0
ndh	1	1	0
ycfJ	1	1	0
ycfQ	0	1	0
bhsA	1	1	0
ycfS	1	0	0
mfd	1	0	0
ycfT	1	0	0
lolC	0	0	0
lolD	0	0	0
lolE	0	0	0
nagK	0	0	0
cobB	0	0	0
ycfZ	0	1	0
ymfA	0	1	0
potD	1	1	0
potC	1	1	0
potB	1	1	0
potA	1	1	0
pepT	0	0	0
ycfD	1	0	0
phoQ	1	0	0
phoP	1	0	0
purB	0	0	0
hflD	0	0	0
mnmA	0	1	0
nudJ	0	1	0
rluE	0	1	0
icd	1	0	0
ymfD	1	1	0
ymfE	1	1	0
lit	0	1	0
intE	1	1	0
xisE	1	1	0
ymfI	1	1	0
ymfJ	1	1	0
cohE	1	1	0
croE	1	1	0
ymfL	1	1	0
ymfM	1	1	0
oweE	1	1	0
aaaE	1	1	0
ymfR	1	1	0
beeE	1	1	0
jayE	1	1	0
ymfQ	1	1	0
stfP	1	1	0
tfaP	1	1	0
tfaE	1	1	0
stfE	1	1	0
pinE	1	1	0
mcrA	1	1	0
icdC	1	1	0
iraM	1	1	0
ycgX	1	1	0
bluR	1	1	0
bluF	0	1	0
ycgZ	1	1	0
ymgA	1	1	0
ariR	1	1	0
ymgC	1	1	0
ycgG	0	1	0
ymgF	1	1	0
ycgH	1	1	0
ymgD	1	1	0
ymgG	1	1	0
ymgI	1	1	0
ymgJ	0	1	0
ycgI	1	1	0
minE	1	1	0
minD	1	1	0
minC	1	1	0
ycgJ	0	1	0
pliG	1	1	0
ycgL	0	1	0
ycgM	0	1	0
ycgN	1	1	0
hlyE	0	1	0
umuD	1	1	0
umuC	1	1	0
dsbB	0	1	0
nhaB	1	1	0
fadR	0	1	0
ycgB	0	1	0
dadA	0	1	0
dadX	0	1	0
cvrA	1	1	0
ldcA	1	1	0
emtA	1	1	0
ycgR	0	1	0
ymgE	1	1	0
ycgY	0	1	0
treA	1	1	0
dhaM	1	0	0
dhaL	1	0	0
dhaK	1	0	0
dhaR	1	1	0
ycgV	0	0	0
ychF	0	0	0
pth	0	0	0
ychH	0	0	0
dauA	0	0	0
prs	1	0	0
ispE	1	0	0
lolB	1	0	0
hemA	0	0	0
prfA	0	0	0
prmC	0	0	0
ychQ	0	0	0
ychA	0	0	0
kdsA	0	0	0
ldrA	1	1	0
ldrB	0	1	0
ldrC	0	1	0
chaA	1	1	0
chaB	0	0	0
chaC	0	0	0
ychN	1	1	0
ychO	1	1	0
narL	1	1	0
narX	1	1	0
narK	1	1	0
narG	1	1	0
narH	1	1	0
narJ	1	1	0
narI	1	1	0
tpr	1	1	0
purU	1	1	0
ychJ	1	1	0
rssA	1	1	0
rssB	1	1	0
galU	1	1	0
hns	0	1	0
tdk	0	1	0
insZ	0	1	0
adhE	0	1	0
ychE	0	1	0
oppA	0	1	0
oppB	0	1	0
oppC	0	1	0
oppD	0	1	0
oppF	0	1	0
yciU	0	1	0
clsA	0	1	0
yciY	0	1	0
kch	0	1	0
yciI	0	1	0
tonB	1	1	0
yciA	0	1	0
yciB	0	1	0
yciC	0	1	0
ompW	0	1	0
yciE	1	1	0
yciF	1	1	0
yciG	1	1	0
trpA	1	1	0
trpB	1	1	0
trpC	1	1	0
trpD	1	1	0
trpE	1	1	0
trpL	1	1	0
yciV	1	1	0
yciO	1	1	0
yciQ	1	1	0
rluB	1	1	0
btuR	0	1	0
yciK	0	1	0
sohB	1	1	0
yciN	0	0	0
topA	1	0	0
cysB	0	0	0
ymiA	1	1	0
yciX	1	1	0
acnA	0	1	0
ribA	1	1	0
pgpB	1	0	0
yciS	1	0	0
yciM	1	0	0
pyrF	1	1	0
yciH	1	1	0
osmB	1	1	0
yciT	1	1	0
yciZ	1	1	0
gmr	0	0	0
ymiB	1	1	0
rnb	0	0	0
yciW	0	0	0
fabI	1	1	0
ycjD	0	1	0
sapF	0	1	0
sapD	0	1	0
sapC	0	1	0
sapB	0	1	0
sapA	0	1	0
ymjA	0	1	0
puuP	1	1	0
puuA	1	1	0
puuD	0	0	0
puuR	0	0	0
puuC	1	1	0
puuB	1	1	0
puuE	1	1	0
pspF	0	1	0
pspA	1	1	0
pspB	1	1	0
pspC	1	1	0
pspD	1	1	0
pspE	1	1	0
ycjM	0	1	0
ycjN	0	1	0
ycjO	0	1	0
ycjP	0	1	0
ycjQ	0	1	0
ycjR	0	1	0
ycjS	0	1	0
ycjT	0	1	0
ycjU	0	1	0
ycjV	0	1	0
ompG	0	1	0
ycjW	1	1	0
ycjX	1	1	0
ycjF	1	1	0
tyrR	1	1	0
tpx	1	1	0
ycjG	0	1	0
mpaA	1	1	0
ymjC	1	1	0
ymjD	1	1	0
ycjY	1	1	0
ycjZ	1	1	0
mppA	1	1	0
ynaI	0	1	0
insH1	1	1	0
ynaJ	1	1	0
uspE	0	1	0
fnr	1	1	0
ogt	1	1	0
abgT	1	1	0
abgB	1	1	0
abgA	1	1	0
abgR	0	1	0
smrA	1	1	0
ydaM	1	1	0
ydaN	1	1	0
dbpA	1	1	0
ttcA	1	1	0
intR	1	1	0
ydaQ	1	1	0
rcbA	1	1	0
ralR	1	1	0
recT	1	1	0
recE	1	1	0
racC	1	1	0
ydaE	1	1	0
kilR	1	1	0
sieB	0	1	0
ydaF	1	1	0
ydaG	1	1	0
racR	1	1	0
ydaS	1	1	0
ydaT	1	1	0
ydaU	1	1	0
ydaV	1	1	0
ydaW	1	1	0
rzpR	1	1	0
rzoR	1	1	0
trkG	1	1	0
ynaK	1	1	0
ydaY	1	1	0
ynaA	1	1	0
lomR	1	1	0
insH1	1	1	0
stfR	1	1	0
tfaR	1	1	0
pinR	1	1	0
ynaE	1	1	0
ttcC	0	1	0
uspF	1	1	0
ompN	1	1	0
ydbK	1	1	0
ydbJ	1	1	0
hslJ	0	1	0
ldhA	1	1	0
ydbH	0	1	0
ynbE	0	1	0
ydbL	0	1	0
feaR	0	1	0
feaB	0	1	0
tynA	0	1	0
paaZ	0	1	0
paaA	0	1	0
paaB	0	1	0
paaC	0	1	0
paaD	0	1	0
paaE	0	1	0
paaF	0	1	0
paaG	0	1	0
paaH	0	1	0
paaI	0	1	0
paaJ	0	1	0
paaK	0	1	0
paaX	0	1	0
paaY	0	1	0
ynbG	0	1	0
ydbA	0	1	0
insD1	0	1	0
insC1	0	1	0
insI1	0	1	0
ydbC	0	1	0
ydbD	0	1	0
ynbA	1	1	0
ynbB	1	1	0
ynbC	1	1	0
ynbD	1	1	0
azoR	1	1	0
hrpA	1	1	0
ydcF	1	1	0
aldA	1	1	0
gapC	1	1	0
cybB	1	1	0
ydcA	1	1	0
hokB	1	1	0
mokB	1	1	0
trg	1	1	0
ydcI	1	1	0
ydcJ	1	1	0
opgD	1	1	0
ydcH	1	1	0
rimL	0	1	0
ydcK	1	1	0
tehA	1	1	0
tehB	1	1	0
ydcL	1	1	0
insP	1	1	0
insQ	1	1	0
ydcO	1	1	0
ydcN	1	1	0
ydcP	1	1	0
yncJ	1	1	0
hicA	1	1	0
hicB	1	1	0
ydcR	1	1	0
ydcS	1	1	0
ydcT	1	1	0
ydcU	1	1	0
ydcV	1	1	0
patD	1	1	0
yncL	1	1	0
ydcX	1	1	0
ydcY	1	1	0
ydcZ	1	1	0
mnaT	1	1	0
curA	1	1	0
mcbR	1	1	0
yncD	0	1	0
yncE	1	1	0
ansP	1	1	0
yncG	0	1	0
yncH	1	1	0
rhsE	1	1	0
ydcD	1	1	0
yncI	1	1	0
ydcC	1	1	0
pptA	1	1	0
yddH	0	1	0
nhoA	1	1	0
yddE	1	1	0
narV	0	1	0
narW	0	1	0
narY	0	1	0
narZ	0	1	0
narU	0	1	0
yddK	0	1	0
yddL	0	1	0
yddG	1	1	0
fdnG	0	1	0
fdnH	0	1	0
fdnI	0	1	0
yddM	0	1	0
adhP	0	1	0
maeA	0	1	0
sra	1	1	0
bdm	1	1	0
osmC	0	1	0
ddpF	1	1	0
ddpD	1	1	0
ddpC	1	1	0
ddpB	0	1	0
ddpA	0	1	0
ddpX	0	1	0
dosP	0	1	0
dosC	0	1	0
yddW	0	1	0
gadC	1	1	0
gadB	1	1	0
pqqL	1	1	0
yddB	1	1	0
yddA	1	1	0
ydeM	1	1	0
ydeN	1	1	0
ydeO	1	1	0
safA	1	1	0
ydeP	1	1	0
ydeQ	1	1	0
ydeR	1	1	0
ydeS	1	1	0
ydeT	1	1	0
yneL	1	1	0
hipA	1	1	0
hipB	1	1	0
yneO	1	1	0
lsrK	1	1	0
lsrR	1	1	0
lsrA	1	1	0
lsrC	1	1	0
lsrD	1	1	0
lsrB	1	1	0
lsrF	1	1	0
lsrG	1	1	0
tam	1	1	0
yneE	1	1	0
uxaB	1	1	0
yneF	0	1	0
yneG	0	1	0
glsB	0	1	0
sad	0	1	0
yneJ	1	1	0
yneK	1	1	0
ydeA	1	1	0
marC	1	1	0
marR	0	1	0
marA	0	1	0
marB	1	1	0
eamA	0	1	0
ydeE	0	1	0
yneM	0	1	0
ydeH	1	1	0
ydeI	1	1	0
ydeJ	1	1	0
dcp	1	1	0
ydfG	1	1	0
ydfH	1	1	0
ydfZ	1	1	0
ydfI	0	1	0
ydfJ	1	1	0
ydfK	1	1	0
pinQ	1	1	0
tfaQ	0	1	0
stfQ	0	1	0
nohQ	0	1	0
ynfO	1	1	0
ydfO	1	1	0
gnsB	1	1	0
ynfN	1	1	0
cspI	1	1	0
rzpQ	1	1	0
rzoQ	1	1	0
rrrQ	1	1	0
ydfR	1	1	0
essQ	1	1	0
cspB	1	1	0
cspF	1	1	0
quuQ	1	1	0
ydfU	1	1	0
rem	1	1	0
hokD	1	1	0
relE	1	1	0
relB	1	1	0
ydfV	1	1	0
flxA	1	1	0
intK	1	1	0
ydfX	1	1	0
dicC	1	1	0
dicA	1	1	0
ydfA	1	1	0
ydfB	1	1	0
ydfC	1	1	0
dicB	1	1	0
ydfD	1	1	0
ydfE	1	1	0
insD1	1	1	0
intQ	1	1	0
rspB	1	1	0
rspA	1	1	0
ynfA	1	1	0
ynfB	1	1	0
speG	1	1	0
ynfC	1	1	0
ynfD	1	1	0
ynfE	1	1	0
ynfF	1	1	0
ynfG	1	1	0
ynfH	1	1	0
dmsD	1	1	0
clcB	1	1	0
ynfK	0	1	0
mlc	0	1	0
ynfL	0	1	0
ynfM	1	1	0
asr	0	1	0
ydgU	1	1	0
ydgD	1	1	0
mdtI	1	1	0
mdtJ	1	1	0
tqsA	1	1	0
pntB	0	1	0
pntA	0	1	0
ydgH	0	1	0
ydgI	0	1	0
folM	0	1	0
ydgC	1	1	0
rstA	1	1	0
rstB	1	1	0
tus	1	1	0
fumC	0	1	0
fumA	0	1	0
manA	1	1	0
ydgA	1	1	0
uidC	1	1	0
uidB	1	1	0
uidA	1	1	0
uidR	1	1	0
hdhA	0	1	0
malI	0	1	0
malX	1	1	0
malY	1	1	0
add	1	1	0
ydgJ	1	0	0
blr	0	1	0
cnu	1	1	0
ydgK	1	1	0
rsxA	1	1	0
rsxB	1	1	0
rsxC	1	1	0
rsxD	1	1	0
rsxG	1	1	0
rsxE	1	1	0
nth	1	1	0
dtpA	1	1	0
gstA	1	1	0
pdxY	0	0	0
tyrS	1	1	0
pdxH	1	1	0
mliC	1	1	0
anmK	1	1	0
slyB	0	0	0
slyA	1	1	0
ydhI	1	1	0
ydhJ	1	1	0
ydhK	1	1	0
sodC	1	1	0
ydhF	1	1	0
ydhL	1	1	0
nemR	1	1	0
nemA	1	1	0
gloA	1	1	0
rnt	1	1	0
lhr	1	1	0
grxD	0	1	0
ydhO	0	1	0
sodB	0	1	0
ydhP	1	1	0
ynhF	1	0	0
purR	1	1	0
ydhB	1	0	0
ydhC	1	1	0
cfa	1	1	0
ribC	1	1	0
mdtK	0	0	0
ydhQ	0	1	0
ydhR	0	1	0
ydhS	0	1	0
ydhT	1	1	0
ydhU	1	1	0
ydhX	1	1	0
ydhW	1	1	0
ydhV	1	1	0
ydhY	1	1	0
ydhZ	1	1	0
pykF	0	1	0
lpp	0	1	0
ynhG	0	1	0
sufE	0	1	0
sufS	0	1	0
sufD	0	1	0
sufC	0	1	0
sufB	0	1	0
sufA	0	1	0
ydiH	0	1	0
ydiI	0	1	0
ydiJ	0	1	0
ydiK	0	1	0
ydiL	0	1	0
ydiM	0	1	0
ydiN	0	1	0
ydiB	0	1	0
aroD	0	1	0
ydiF	1	1	0
ydiO	1	1	0
ydiP	1	1	0
ydiQ	0	1	0
ydiR	0	1	0
ydiS	0	1	0
ydiT	0	1	0
fadK	0	1	0
ppsA	1	1	0
ppsR	1	1	0
aroH	1	1	0
ydiE	1	1	0
ydiU	1	1	0
ydiV	0	1	0
nlpC	0	0	0
btuD	0	0	0
btuE	0	0	0
btuC	0	0	0
ihfA	1	0	0
pheT	1	0	0
pheS	1	0	0
pheM	0	0	0
rplT	0	0	0
rpmI	0	0	0
infC	0	0	0
thrS	0	1	0
arpB	0	0	0
yniD	0	0	0
ydiY	1	1	0
pfkB	0	0	0
ydiZ	1	1	0
yniA	1	1	0
yniB	0	1	0
yniC	1	1	0
ydjM	0	1	0
ydjN	0	1	0
ydjO	1	1	0
cedA	1	1	0
katE	1	1	0
chbG	1	1	0
chbF	1	1	0
chbR	1	1	0
chbA	1	1	0
chbC	0	1	0
chbB	0	1	0
osmE	0	0	0
nadE	0	0	0
cho	0	0	0
ves	0	1	0
spy	1	1	0
astE	1	1	0
astB	1	1	0
astD	1	1	0
astA	1	1	0
astC	1	1	0
xthA	1	0	0
ydjX	1	1	0
ydjY	1	1	0
ydjZ	1	1	0
ynjA	1	1	0
ynjB	1	1	0
ynjC	1	1	0
ynjD	1	1	0
ynjE	1	1	0
ynjF	1	1	0
nudG	1	1	0
ynjH	1	1	0
gdhA	1	1	0
ynjI	0	1	0
topB	0	1	0
selD	0	1	0
ydjA	0	1	0
sppA	0	1	0
ansA	0	1	0
pncA	0	1	0
ydjE	1	1	0
ydjF	1	1	0
ydjG	1	1	0
ydjH	1	1	0
ydjI	1	1	0
ydjJ	1	1	0
ydjK	1	1	0
ydjL	1	1	0
yeaC	0	0	0
msrB	0	0	0
gapA	1	0	0
yeaD	0	0	0
yeaE	0	1	0
mipA	1	1	0
yeaG	0	0	0
yeaH	0	0	0
yeaI	0	0	0
yeaJ	1	1	0
yeaK	1	1	0
yoaI	1	1	0
yeaL	1	1	0
yeaM	1	1	0
yeaN	1	1	0
yeaO	1	1	0
yoaF	1	1	0
yeaP	1	1	0
yoaK	1	1	0
yeaQ	1	1	0
yoaG	1	1	0
yeaR	1	1	0
leuE	0	1	0
dmlR	0	1	0
dmlA	1	1	0
yeaV	1	1	0
yeaW	1	1	0
yeaX	1	1	0
rnd	0	1	0
fadD	0	0	0
yeaY	1	0	0
tsaB	1	1	0
yoaA	1	1	0
yoaB	0	0	0
yoaC	1	1	0
yoaH	1	1	0
pabB	1	1	0
nudL	1	1	0
sdaA	1	1	0
yoaD	0	1	0
yoaE	1	1	0
manX	1	1	0
manY	1	1	0
manZ	1	1	0
yobD	1	1	0
mntP	1	1	0
rlmA	0	1	0
cspC	1	1	0
yobF	1	1	0
yebO	1	1	0
mgrB	1	1	0
yobH	1	1	0
kdgR	0	1	0
yebQ	1	1	0
htpX	1	1	0
prc	1	1	0
proQ	1	1	0
msrC	1	1	0
yebS	0	1	0
yebT	0	1	0
rsmF	1	1	0
yebV	1	1	0
yebW	1	1	0
pphA	1	1	0
yebY	1	1	0
yebZ	1	1	0
yobA	1	1	0
holE	1	1	0
yobB	1	1	0
exoX	1	1	0
ptrB	1	1	0
yebE	1	1	0
yebF	0	1	0
yebG	0	1	0
purT	1	1	0
eda	0	1	0
edd	0	1	0
zwf	0	1	0
yebK	0	1	0
pykA	0	1	0
waaN	0	1	0
yebA	1	1	0
znuA	1	1	0
znuC	0	1	0
znuB	0	1	0
ruvB	1	0	0
ruvA	1	0	0
yobI	1	0	0
yebB	1	1	0
ruvC	1	0	0
yebC	1	0	0
nudB	1	0	0
aspS	1	1	0
yecD	1	0	0
yecE	1	0	0
yecN	1	0	0
cmoA	1	0	0
cmoB	1	0	0
torZ	1	1	0
torY	1	1	0
cutC	0	0	0
yecM	0	0	0
argS	0	0	0
yecT	1	0	0
flhE	0	1	0
flhA	0	1	0
flhB	0	1	0
cheZ	0	1	0
cheY	0	1	0
cheB	0	1	0
cheR	0	1	0
tap	0	1	0
tar	0	1	0
cheW	0	1	0
cheA	0	1	0
motB	0	1	0
motA	0	1	0
flhC	1	1	0
flhD	1	1	0
insB1	1	1	0
insA	1	1	0
uspC	0	0	0
otsA	0	1	0
otsB	0	1	0
araH	0	1	0
araG	0	1	0
araF	0	1	0
ftnB	0	1	0
yecJ	0	1	0
yecR	0	1	0
ftnA	0	1	0
yecH	1	1	0
tyrP	1	1	0
yecA	0	0	0
pgsA	0	1	0
uvrC	0	1	0
uvrY	0	1	0
yecF	1	0	0
sdiA	1	1	0
yecC	0	1	0
yecS	0	1	0
dcyD	0	1	0
fliY	1	1	0
fliZ	1	1	0
fliA	1	1	0
fliC	1	1	0
fliD	0	1	0
fliS	0	1	0
fliT	0	1	0
amyA	0	1	0
yedD	0	1	0
yedE	1	1	0
yedF	1	1	0
yedK	0	1	0
yedL	0	1	0
yedN	1	1	0
intG	1	1	0
fliE	1	1	0
fliF	1	1	0
fliG	1	1	0
fliH	1	1	0
fliI	1	1	0
fliJ	1	1	0
fliK	1	1	0
fliL	1	1	0
fliM	1	1	0
fliN	1	1	0
fliO	1	1	0
fliP	1	1	0
fliQ	1	1	0
fliR	1	1	0
rcsA	1	1	0
dsrB	1	1	0
yodD	1	1	0
yedP	1	1	0
yedQ	0	1	0
yodC	1	1	0
yedI	1	1	0
yedA	0	1	0
vsr	1	1	0
dcm	1	1	0
yedJ	1	1	0
yedR	1	1	0
yedS	1	1	0
hchA	1	1	0
yedV	1	1	0
yedW	1	1	0
hiuH	1	1	0
yedY	1	1	0
yedZ	1	1	0
zinT	1	1	0
yodB	0	1	0
mtfA	1	1	0
yeeJ	0	1	0
yeeL	1	1	0
shiA	0	1	0
amn	0	1	0
yeeN	1	1	0
yeeO	1	1	0
cbl	1	1	0
nac	0	1	0
erfK	1	1	0
cobT	1	1	0
cobS	1	1	0
cobU	1	1	0
yeeH	1	1	0
insH1	1	1	1
yoeG	1	1	1
yoeH	1	1	1
yoeA	1	1	1
insD1	1	1	1
insC1	1	1	1
yeeP	1	1	1
flu	1	1	1
yeeR	1	1	1
yeeS	1	1	1
yeeT	1	1	1
cbeA	1	1	1
cbtA	1	1	1
yeeW	1	1	1
yoeD	0	1	1
yoeF	1	1	1
yeeX	1	1	1
yeeA	1	1	1
sbmC	1	1	1
dacD	1	1	1
sbcB	0	1	1
yeeD	0	1	1
yeeE	0	1	1
plaP	1	1	1
yoeI	1	1	1
yeeY	0	1	1
yeeZ	0	1	1
yoeB	0	1	1
[truncated: 2,318 more rows]
