# Supplementary material for: Complex chromosomal neighborhood effects determine the adaptive potential of a gene under selection
Source: eLife. 2017 Jul 25;6:e25100. doi: 10.7554/eLife.25100 (PMC5526668; doi:10.7554/eLife.25100)
Supplement: Supplementary file 2. — Excel table containing information on survival, fluorescence phenotypes, sequences, and mutation types of every experimental population, as well as information on which populations where used for further investigation (plasmid reconstruction etc.). This contains the source data of Figures 2AC, 3AB, 5CD, Table 1, and respective Figure Supplements. DOI: http://dx.doi.org/10.7554/eLife.25100.037 [file elife-25100-supp2.xlsx]

## Sheet: Individual populations
					Fluorescence phenotype (endpoint)			Fluorescence increase (transient)
Locus	Genetic background	Replicate experiment	Well	Rescued	YFP	CFP	YFP+CFP	YFP	CFP	Final YFP/CFP fluorescence (rescued amplifications only)	Upstream sequence	Mutation coordinate	Rho sequence	Mutation type (Fig. 3)	Comment	Reconstructed on reporter plasmid	IS5H/I junction tested (1 = present, 0 = absent)
A	IS-wt	1	A02	0	0	0	0	0	0
A	IS-wt	1	A03	0	0	0	0	0	0
A	IS-wt	1	A04	0	0	1	1	0	1
A	IS-wt	1	A05	0	0	0	0	0	0
A	IS-wt	1	A06	1	1	1	1	1	1	0.779147	IS2 (reverse)	-141	wt	amp + IS		1
A	IS-wt	1	A07	0	0	0	0	0	0
A	IS-wt	1	A08	0	0	0	0	0	0
A	IS-wt	1	A09	0	0	0	0	0	0
A	IS-wt	1	A10	0	0	0	0	0	0
A	IS-wt	1	A11	0	0	0	0	0	0
A	IS-wt	1	A12	0	0	0	0	0	0
A	IS-wt	1	B01	0	0	1	0	0	0
A	IS-wt	1	B02	0	0	0	0	0	0
A	IS-wt	1	B03	0	0	0	0	0	0
A	IS-wt	1	B04	0	0	0	0	0	0
A	IS-wt	1	B05	0	0	0	0	0	0
A	IS-wt	1	B06	0	0	0	0	0	0
A	IS-wt	1	B07	0	0	0	0	0	0
A	IS-wt	1	B08	0	0	0	0	0	0
A	IS-wt	1	B09	1	1	0	0	1	0		IS5 (forward)	-53	wt	IS		1
A	IS-wt	1	B10	0	0	1	0	0	0
A	IS-wt	1	B11	0	0	1	0	0	0
A	IS-wt	1	B12	0	0	0	0	0	0
A	IS-wt	1	C01	0	0	0	0	0	0
A	IS-wt	1	C02	0	0	0	0	0	0
A	IS-wt	1	C03	0	0	0	0	0	0
A	IS-wt	1	C04	0	0	0	0	0	0
A	IS-wt	1	C05	0	0	0	0	0	0
A	IS-wt	1	C06	0	0	0	0	0	0
A	IS-wt	1	C07	0	0	0	0	0	0
A	IS-wt	1	C08	0	0	0	0	0	0
A	IS-wt	1	C09	1	1	0	0	1	0		IS5 (forward)	-29	I382T	IS + Rho		1
A	IS-wt	1	C10	0	0	0	0	0	0
A	IS-wt	1	C11	0	0	0	0	0	0
A	IS-wt	1	C12	0	0	0	0	0	0
A	IS-wt	1	D01	0	0	0	0	0	0
A	IS-wt	1	D02	1	1	1	1	1	1	1.79151	G > T (heterozygote)	-92	wt	amp + point		1
A	IS-wt	1	D03	0	0	0	0	0	0
A	IS-wt	1	D04	0	0	0	0	0	0
A	IS-wt	1	D05	0	0	0	0	0	0
A	IS-wt	1	D06	0	0	0	0	0	0
A	IS-wt	1	D07	0	0	0	0	0	0
A	IS-wt	1	D08	0	0	0	0	0	0
A	IS-wt	1	D09	0	0	0	0	0	0
A	IS-wt	1	D10	0	0	0	0	0	0
A	IS-wt	1	D11	0	0	0	0	0	0
A	IS-wt	1	D12	0	0	1	0	0	0
A	IS-wt	1	E01	0	0	0	0	0	0
A	IS-wt	1	E02	0	0	1	0	0	0
A	IS-wt	1	E03	0	0	0	0	0	0
A	IS-wt	1	E04	0	0	0	0	0	0
A	IS-wt	1	E05	0	0	0	0	0	0
A	IS-wt	1	E06	0	0	0	0	0	0
A	IS-wt	1	E07	1	1	1	1	0	1	0.683083	wt		wt	amp
A	IS-wt	1	E08	0	0	0	0	0	0
A	IS-wt	1	E09	0	0	0	0	0	0
A	IS-wt	1	E10	0	0	0	0	0	0
A	IS-wt	1	E11	0	0	0	0	0	0
A	IS-wt	1	E12	0	0	0	0	0	0
A	IS-wt	1	F01	0	0	1	0	0	0
A	IS-wt	1	F02	0	0	1	0	0	0
A	IS-wt	1	F03	0	0	0	0	0	0
A	IS-wt	1	F04	0	0	0	0	0	0
A	IS-wt	1	F05	0	0	0	0	0	0
A	IS-wt	1	F06	0	0	0	0	0	0
A	IS-wt	1	F07	0	0	0	0	0	0
A	IS-wt	1	F08	0	0	0	0	0	0
A	IS-wt	1	F09	0	0	0	0	0	0
A	IS-wt	1	F10	0	0	0	0	0	0
A	IS-wt	1	F11	0	0	0	0	0	0
A	IS-wt	1	F12	0	0	0	0	0	0
A	IS-wt	1	G01	0	0	0	0	0	0
A	IS-wt	1	G02	0	0	0	0	0	0
A	IS-wt	1	G03	0	0	0	0	0	0
A	IS-wt	1	G04	0	0	0	0	0	0
A	IS-wt	1	G05	0	0	0	0	0	0
A	IS-wt	1	G06	0	0	1	1	0	1
A	IS-wt	1	G07	0	0	0	0	0	0
A	IS-wt	1	G08	0	0	0	0	0	0
A	IS-wt	1	G09	0	0	0	0	0	0
A	IS-wt	1	G10	0	0	0	0	0	0
A	IS-wt	1	G11	0	0	1	0	0	0
A	IS-wt	1	G12	0	0	0	0	0	0
A	IS-wt	1	H01	0	0	1	0	0	0
A	IS-wt	1	H02	0	0	0	0	0	0
A	IS-wt	1	H03	0	0	0	0	0	0
A	IS-wt	1	H04	0	0	0	0	0	0
A	IS-wt	1	H05	0	0	0	0	0	0
A	IS-wt	1	H06	0	0	0	0	0	0
A	IS-wt	1	H07	0	0	0	0	0	0
A	IS-wt	1	H08	0	0	0	0	0	0
A	IS-wt	1	H09	0	0	0	0	0	0
A	IS-wt	1	H10	0	0	0	0	0	0
A	IS-wt	1	H11	0	0	0	0	0	0
A	IS-wt	1	H12	0	0	1	0	0	0
B	IS-wt	1	A02	1	1	1	1	1	1	0.392629				amp
B	IS-wt	1	A03	1	1	1	1	1	1	0.440054				amp
B	IS-wt	1	A04	1	1	1	1	1	1	0.358456	wt		wt	amp			1
B	IS-wt	1	A05	1	1	1	1	1	1	0.359658				amp
B	IS-wt	1	A06	1	1	1	1	1	1	0.392832				amp
B	IS-wt	1	A07	0	1	1	1	1	1
B	IS-wt	1	A08	1	1	1	1	1	1	0.388626				amp
B	IS-wt	1	A09	1	1	1	1	1	1	0.502112	wt		wt	amp			1
B	IS-wt	1	A10	1	1	1	1	1	1	0.443008	wt		wt	amp			1
B	IS-wt	1	A11	1	1	1	1	1	1	0.561835				amp
B	IS-wt	1	A12	1	1	1	1	1	1	0.590033				amp
B	IS-wt	1	B01	0	1	1	1	1	1
B	IS-wt	1	B02	1	1	1	1	1	1	0.375713				amp
B	IS-wt	1	B03	1	1	1	1	1	1	0.423093				amp
B	IS-wt	1	B04	1	1	1	1	1	1	0.585817				amp
B	IS-wt	1	B05	0	1	1	1	1	1
B	IS-wt	1	B06	1	1	1	1	1	1	0.519211				amp
B	IS-wt	1	B07	1	1	1	1	1	1	1.30467				amp			1
B	IS-wt	1	B08	1	1	1	1	1	1	0.439151				amp
B	IS-wt	1	B09	1	1	1	1	1	1	0.389352				amp
B	IS-wt	1	B10	1	1	1	1	1	1	0.471279				amp
B	IS-wt	1	B11	0	1	1	1	1	1
B	IS-wt	1	B12	0	1	1	1	1	1
B	IS-wt	1	C01	1	1	1	1	1	1	0.716505				amp
B	IS-wt	1	C02	0	1	1	1	1	1
B	IS-wt	1	C03	1	1	1	1	1	1	0.385832				amp
B	IS-wt	1	C04	1	1	1	1	1	1	0.450252				amp
B	IS-wt	1	C05	1	1	1	1	1	1	0.368854				amp
B	IS-wt	1	C06	1	1	1	1	1	1	0.387296				amp
B	IS-wt	1	C07	1	1	1	1	1	1	0.436216				amp
B	IS-wt	1	C08	1	1	1	1	1	1	0.373998				amp
B	IS-wt	1	C09	0	1	1	1	1	1
B	IS-wt	1	C10	1	1	1	1	1	1	0.52077				amp
B	IS-wt	1	C11	1	1	1	1	1	1	0.482278				amp
B	IS-wt	1	C12	1	1	1	1	1	1	2.14999	wt		R66S	amp + Rho			1
B	IS-wt	1	D01	0	1	1	1	1	1
B	IS-wt	1	D02	0	1	1	1	1	1
B	IS-wt	1	D03	1	1	1	1	1	1	0.516585				amp
B	IS-wt	1	D04	1	1	1	1	1	0	2.6511	Δ2107 bp	-(944-3051)	wt	amp + deletion			1
B	IS-wt	1	D05	1	1	1	1	1	1	0.586258				amp
B	IS-wt	1	D06	1	1	1	1	1	1	0.5604				amp
B	IS-wt	1	D07	1	1	1	1	1	1	0.573779	wt		wt	amp			1
B	IS-wt	1	D08	1	1	1	1	1	1	0.531903				amp
B	IS-wt	1	D09	1	1	1	1	1	1	0.434642				amp
B	IS-wt	1	D10	1	1	1	1	1	1	0.426382				amp
B	IS-wt	1	D11	1	1	1	1	1	1	0.457964				amp
B	IS-wt	1	D12	1	1	1	1	1	1	0.548895				amp
B	IS-wt	1	E01	1	1	1	1	1	1	0.416163				amp
B	IS-wt	1	E02	1	1	1	1	1	1	0.503227				amp
B	IS-wt	1	E03	1	1	0	0	1	0		wt		P279L	Rho
B	IS-wt	1	E04	1	1	1	1	1	1	0.424559				amp
B	IS-wt	1	E05	1	1	1	1	1	1	0.377446	wt		wt	amp			1
B	IS-wt	1	E06	0	1	1	1	1	1
B	IS-wt	1	E07	1	1	1	1	1	1	0.507502				amp
B	IS-wt	1	E08	1	1	1	1	1	1	0.472911				amp
B	IS-wt	1	E09	1	1	1	1	1	1	0.452571				amp
B	IS-wt	1	E10	1	1	1	1	1	1	0.453291				amp
B	IS-wt	1	E11	1	1	1	1	1	1	0.430617				amp
B	IS-wt	1	E12	1	1	1	1	1	1	0.570171				amp
B	IS-wt	1	F01	1	1	1	1	1	1	0.535497				amp
B	IS-wt	1	F02	0	1	1	1	1	1
B	IS-wt	1	F03	1	1	1	1	1	1	0.428006				amp
B	IS-wt	1	F04	1	1	1	1	1	1	0.433324				amp			1
B	IS-wt	1	F05	1	1	1	1	1	1	0.431812				amp
B	IS-wt	1	F06	1	1	1	1	1	1	0.442963				amp
B	IS-wt	1	F07	1	1	1	1	1	1	0.452626	wt		wt	amp			1
B	IS-wt	1	F08	1	1	1	1	1	1	0.724241				amp
B	IS-wt	1	F09	1	1	1	1	1	1	0.458622				amp
B	IS-wt	1	F10	1	1	1	1	1	1	0.474146				amp
B	IS-wt	1	F11	1	1	1	1	1	1	0.515329	wt		wt	amp			1
B	IS-wt	1	F12	1	1	1	1	1	1	0.51397	wt		wt	amp			1
B	IS-wt	1	G01	1	1	1	1	1	1	0.531556				amp
B	IS-wt	1	G02	0	1	1	1	1	1
B	IS-wt	1	G03	0	1	1	1	1	1
B	IS-wt	1	G04	0	1	1	1	1	1
B	IS-wt	1	G05	1	1	1	1	1	1	0.537903				amp
B	IS-wt	1	G06	1	1	1	1	1	1	0.56662				amp
B	IS-wt	1	G07	1	1	1	1	1	1	0.49017				amp
B	IS-wt	1	G08	1	1	1	1	1	1	0.501418				amp
B	IS-wt	1	G09	1	1	1	1	1	1	0.558131				amp
B	IS-wt	1	G10	1	1	1	1	1	1	0.533228				amp
B	IS-wt	1	G11	0	1	1	1	1	1
B	IS-wt	1	G12	1	1	1	1	1	1	0.486303				amp
B	IS-wt	1	H01	1	1	1	1	1	1	0.495012				amp			1
B	IS-wt	1	H02	0	1	1	1	1	1
B	IS-wt	1	H03	1	1	1	1	1	1	0.521355	wt		wt	amp			1
B	IS-wt	1	H04	1	1	1	1	1	1	0.554574				amp
B	IS-wt	1	H05	0	1	1	1	1	1
B	IS-wt	1	H06	1	1	1	1	1	1	0.496883				amp
B	IS-wt	1	H07	1	1	1	1	1	1	0.824147	T > C (heterozygote)	-145	wt	amp	point mutation not regarded for mutation types as it did not have a significant effect on reporter expression on plasmid	1	1
B	IS-wt	1	H08	0	1	1	1	1	1
B	IS-wt	1	H09	1	1	1	1	1	1	0.494908				amp
B	IS-wt	1	H10	1	1	1	1	1	1	0.529874				amp
B	IS-wt	1	H11	1	1	1	1	1	1	0.536015				amp
B	IS-wt	1	H12	1	1	1	1	1	1	0.665362	wt		wt	amp			1
C	IS-wt	1	A02	0	0	0	0	0	0
C	IS-wt	1	A03	0	0	0	0	0	0
C	IS-wt	1	A04	0	0	0	0	0	0
C	IS-wt	1	A05	0	0	0	0	0	0
C	IS-wt	1	A06	0	0	0	0	0	0
C	IS-wt	1	A07	0	0	0	0	0	0
C	IS-wt	1	A08	0	0	0	0	0	0
C	IS-wt	1	A09	0	0	0	0	0	0
C	IS-wt	1	A10	0	0	0	0	0	0
C	IS-wt	1	A11	0	0	0	0	0	0
C	IS-wt	1	A12	0	0	0	0	0	0
C	IS-wt	1	B01	0	0	0	0	0	0
C	IS-wt	1	B02	0	0	0	0	0	0
C	IS-wt	1	B03	0	0	0	0	0	0
C	IS-wt	1	B04	0	0	0	0	0	0
C	IS-wt	1	B05	0	0	0	0	0	0
C	IS-wt	1	B06	0	0	0	0	0	0
C	IS-wt	1	B07	0	0	0	0	0	0
C	IS-wt	1	B08	0	0	0	0	0	0
C	IS-wt	1	B09	0	0	0	0	0	0
C	IS-wt	1	B10	0	0	0	0	0	0
C	IS-wt	1	B11	0	0	0	0	0	0
C	IS-wt	1	B12	0	0	0	0	0	0
C	IS-wt	1	C01	0	0	0	0	0	0
C	IS-wt	1	C02	0	0	0	0	0	0
C	IS-wt	1	C03	0	0	0	0	0	0
C	IS-wt	1	C04	0	0	0	0	0	0
C	IS-wt	1	C05	0	0	0	0	0	0
C	IS-wt	1	C06	0	0	0	0	0	0
C	IS-wt	1	C07	0	0	0	0	0	0
C	IS-wt	1	C08	0	0	0	0	0	0
C	IS-wt	1	C09	0	0	0	0	0	0
C	IS-wt	1	C10	0	0	0	0	0	0
C	IS-wt	1	C11	0	0	0	0	0	0
C	IS-wt	1	C12	0	0	0	0	0	0
C	IS-wt	1	D01	0	0	0	0	0	0
C	IS-wt	1	D02	1	1	1	1	1	1	2.405	IS3 (forward)	-87	wt	amp + IS	amplification junction with IS3D, IS insertion considered primary rescue mutation (reporter data, junction evidence)	1
C	IS-wt	1	D03	0	0	0	0	0	0
C	IS-wt	1	D04	0	0	0	0	0	0
C	IS-wt	1	D05	0	0	0	0	0	0
C	IS-wt	1	D06	0	0	0	0	0	0
C	IS-wt	1	D07	0	0	0	0	0	0
C	IS-wt	1	D08	0	0	0	0	0	0
C	IS-wt	1	D09	0	0	0	0	0	0
C	IS-wt	1	D10	0	0	0	0	0	0
C	IS-wt	1	D11	0	0	0	0	0	0
C	IS-wt	1	D12	0	0	0	0	0	0
C	IS-wt	1	E01	0	0	0	0	0	0
C	IS-wt	1	E02	0	0	0	0	0	0
C	IS-wt	1	E03	0	0	0	0	0	0
C	IS-wt	1	E04	0	0	0	0	0	0
C	IS-wt	1	E05	0	0	0	0	0	0
C	IS-wt	1	E06	0	0	0	0	0	0
C	IS-wt	1	E07	0	0	0	0	0	0
C	IS-wt	1	E08	0	0	0	0	0	0
C	IS-wt	1	E09	0	0	0	0	0	0
C	IS-wt	1	E10	0	0	0	0	0	0
C	IS-wt	1	E11	0	0	0	0	0	0
C	IS-wt	1	E12	0	0	0	0	0	0
C	IS-wt	1	F01	0	0	0	0	0	0
C	IS-wt	1	F02	0	0	0	0	0	0
C	IS-wt	1	F03	0	0	0	0	0	0
C	IS-wt	1	F04	0	0	0	0	0	0
C	IS-wt	1	F05	0	0	0	0	0	0
C	IS-wt	1	F06	0	0	0	0	0	0
C	IS-wt	1	F07	0	0	0	0	0	0
C	IS-wt	1	F08	0	0	0	0	0	0
C	IS-wt	1	F09	0	0	0	0	0	0
C	IS-wt	1	F10	0	0	0	0	0	0
C	IS-wt	1	F11	0	0	0	0	0	0
C	IS-wt	1	F12	0	0	0	0	0	0
C	IS-wt	1	G01	0	0	0	0	0	0
C	IS-wt	1	G02	0	0	0	0	0	0
C	IS-wt	1	G03	0	0	0	0	0	0
C	IS-wt	1	G04	1	1	0	0	1	0		IS1 (reverse)	-101	wt	IS	half promoter insertion	1
C	IS-wt	1	G05	1	1	0	0	1	0		T > A	-24	wt	point		1
C	IS-wt	1	G06	0	0	0	0	0	0
C	IS-wt	1	G07	0	0	0	0	0	0
C	IS-wt	1	G08	0	0	0	0	0	0
C	IS-wt	1	G09	0	0	0	0	0	0
C	IS-wt	1	G10	0	0	0	0	0	0
C	IS-wt	1	G11	0	0	0	0	0	0
C	IS-wt	1	G12	0	0	0	0	0	0
C	IS-wt	1	H01	0	0	0	0	0	0
C	IS-wt	1	H02	0	0	0	0	0	0
C	IS-wt	1	H03	0	0	0	0	0	0
C	IS-wt	1	H04	0	0	0	0	0	0
C	IS-wt	1	H05	0	0	0	0	0	0
C	IS-wt	1	H06	0	0	0	0	0	0
C	IS-wt	1	H07	0	0	0	0	0	0
C	IS-wt	1	H08	0	0	0	0	0	0
C	IS-wt	1	H09	0	0	0	0	0	0
C	IS-wt	1	H10	0	0	0	0	0	0
C	IS-wt	1	H11	0	0	0	0	0	0
C	IS-wt	1	H12	0	0	0	0	0	0
D	IS-wt	1	A02	0	1	0	0	1	0
D	IS-wt	1	A03	0	0	0	0	0	0
D	IS-wt	1	A04	0	0	0	0	0	0
D	IS-wt	1	A05	0	0	0	0	0	0
D	IS-wt	1	A06	0	0	0	0	0	0
D	IS-wt	1	A07	0	0	0	0	0	0
D	IS-wt	1	A08	0	0	0	0	0	0
D	IS-wt	1	A09	0	0	0	0	0	0
D	IS-wt	1	A10	0	0	0	0	0	0
D	IS-wt	1	A11	1	1	0	0	0	0		wt		S153F	Rho	used in whole genome sequencing
D	IS-wt	1	A12	0	0	0	0	0	0
D	IS-wt	1	B01	0	0	0	0	0	0
D	IS-wt	1	B02	0	0	0	0	0	0
D	IS-wt	1	B03	0	0	0	0	0	0
D	IS-wt	1	B04	0	0	0	0	0	0
D	IS-wt	1	B05	0	0	0	0	0	0
D	IS-wt	1	B06	0	0	0	0	0	0
D	IS-wt	1	B07	0	0	0	0	0	0
D	IS-wt	1	B08	0	1	0	0	1	0
D	IS-wt	1	B09	0	0	0	0	0	0
D	IS-wt	1	B10	0	1	0	0	1	0
D	IS-wt	1	B11	0	0	0	0	0	0
D	IS-wt	1	B12	0	0	0	0	0	0
D	IS-wt	1	C01	0	0	0	0	0	0
D	IS-wt	1	C02	0	0	0	0	0	0
D	IS-wt	1	C03	0	0	0	0	0	0
D	IS-wt	1	C04	0	1	0	0	1	0
D	IS-wt	1	C05	0	0	0	0	0	0
D	IS-wt	1	C06	0	0	0	0	0	0
D	IS-wt	1	C07	0	0	0	0	0	0
D	IS-wt	1	C08	1	1	0	0	1	0		wt		E148K	Rho	used in whole genome sequencing
D	IS-wt	1	C09	0	1	0	0	1	0
D	IS-wt	1	C10	1	1	0	0	1	0		wt		wt	amp	used in whole genome sequencing; amplification identified in WGS and with junction PCR; amp is 13 kb and contains origin but not full CFP gene
D	IS-wt	1	C11	0	0	0	0	0	0
D	IS-wt	1	C12	0	0	0	0	0	0
D	IS-wt	1	D01	0	1	0	0	1	0
D	IS-wt	1	D02	0	1	0	0	1	0
D	IS-wt	1	D03	0	1	0	0	1	0
D	IS-wt	1	D04	0	0	0	0	0	0
D	IS-wt	1	D05	0	0	0	0	0	0
D	IS-wt	1	D06	0	1	0	0	1	0
D	IS-wt	1	D07	0	0	0	0	0	0
D	IS-wt	1	D08	1	1	0	0	0	0		wt		M416I	Rho	used in whole genome sequencing
D	IS-wt	1	D09	0	0	0	0	0	0
D	IS-wt	1	D10	0	0	0	0	0	0
D	IS-wt	1	D11	0	0	0	0	0	0
D	IS-wt	1	D12	0	0	0	0	0	0
D	IS-wt	1	E01	0	0	0	0	0	0
D	IS-wt	1	E02	0	0	0	0	0	0
D	IS-wt	1	E03	0	0	0	0	0	0
D	IS-wt	1	E04	0	1	0	0	1	0
D	IS-wt	1	E05	0	0	0	0	0	0
D	IS-wt	1	E06	0	0	0	0	0	0
D	IS-wt	1	E07	0	0	0	0	0	0
D	IS-wt	1	E08	0	0	0	0	0	0
D	IS-wt	1	E09	0	0	0	0	0	0
D	IS-wt	1	E10	0	0	0	0	0	0
D	IS-wt	1	E11	0	0	0	0	0	0
D	IS-wt	1	E12	0	1	0	0	1	0
D	IS-wt	1	F01	0	0	0	0	0	0
D	IS-wt	1	F02	0	0	0	0	0	0
D	IS-wt	1	F03	0	1	0	0	1	0
D	IS-wt	1	F04	0	0	0	0	0	0
D	IS-wt	1	F05	0	0	0	0	0	0
D	IS-wt	1	F06	0	0	0	0	0	0
D	IS-wt	1	F07	0	1	0	0	1	0
D	IS-wt	1	F08	1	1	1	1	1	1	0.601064	wt		wt	amp	amplification junction found by PCR, amp is 15.5 kb and contains origin
D	IS-wt	1	F09	0	0	0	0	0	0
D	IS-wt	1	F10	0	0	0	0	0	0
D	IS-wt	1	F11	0	0	0	0	0	0
D	IS-wt	1	F12	0	0	0	0	0	0
D	IS-wt	1	G01	0	0	0	0	0	0
D	IS-wt	1	G02	0	1	0	0	1	0
D	IS-wt	1	G03	0	0	0	0	0	0
D	IS-wt	1	G04	0	0	0	0	0	0
D	IS-wt	1	G05	0	0	0	0	0	0
D	IS-wt	1	G06	0	0	0	0	0	0
D	IS-wt	1	G07	0	0	0	0	0	0
D	IS-wt	1	G08	0	0	0	0	0	0
D	IS-wt	1	G09	0	0	0	0	0	0
D	IS-wt	1	G10	0	1	0	0	1	0
D	IS-wt	1	G11	0	0	0	0	0	0
D	IS-wt	1	G12	0	0	0	0	0	0
D	IS-wt	1	H01	0	0	0	0	0	0
D	IS-wt	1	H02	0	1	0	0	1	0
D	IS-wt	1	H03	0	0	0	0	0	0
D	IS-wt	1	H04	0	0	0	0	0	0
D	IS-wt	1	H05	0	0	0	0	0	0
D	IS-wt	1	H06	0	0	0	0	0	0
D	IS-wt	1	H07	0	1	0	0	1	0
D	IS-wt	1	H08	0	0	0	0	0	0
D	IS-wt	1	H09	0	1	0	0	1	0
D	IS-wt	1	H10	0	1	0	0	1	0
D	IS-wt	1	H11	0	0	0	0	0	0
D	IS-wt	1	H12	0	0	0	0	0	0
A	IS-free	1	A02	0	0	0	0	0	0
A	IS-free	1	A03	0	0	0	0	0	0
A	IS-free	1	A04	0	0	0	0	0	0
A	IS-free	1	A05	0	0	0	0	0	0
A	IS-free	1	A06	0	0	0	0	0	0
A	IS-free	1	A07	0	0	0	0	0	0
A	IS-free	1	A08	0	0	0	0	0	0
A	IS-free	1	A09	0	0	0	0	0	0
A	IS-free	1	A10	0	0	0	0	0	0
A	IS-free	1	A11	0	0	0	0	0	0
A	IS-free	1	A12	0	0	0	0	0	0
A	IS-free	1	B01	0	0	0	0	0	0
A	IS-free	1	B02	0	0	0	0	0	0
A	IS-free	1	B03	0	0	0	0	0	0
A	IS-free	1	B04	0	0	0	0	0	0
A	IS-free	1	B05	0	0	0	0	0	0
A	IS-free	1	B06	0	0	0	0	0	0
A	IS-free	1	B07	0	0	0	0	0	0
A	IS-free	1	B08	0	0	0	0	0	0
A	IS-free	1	B09	0	0	0	0	0	0
A	IS-free	1	B10	0	0	0	0	0	0
A	IS-free	1	B11	0	0	0	0	0	0
A	IS-free	1	B12	0	0	0	0	0	0
A	IS-free	1	C01	0	0	0	0	0	0
A	IS-free	1	C02	0	0	0	0	0	0
A	IS-free	1	C03	0	0	0	0	0	0
A	IS-free	1	C04	0	0	0	0	0	0
A	IS-free	1	C05	0	0	0	0	0	0
A	IS-free	1	C06	0	0	0	0	0	0
A	IS-free	1	C07	0	0	0	0	0	0
A	IS-free	1	C08	0	0	0	0	0	0
A	IS-free	1	C09	0	0	0	0	0	0
A	IS-free	1	C10	0	0	0	0	0	0
A	IS-free	1	C11	0	0	0	0	0	0
A	IS-free	1	C12	0	0	0	0	0	0
A	IS-free	1	D01	0	0	0	0	0	0
A	IS-free	1	D02	0	0	0	0	0	0
A	IS-free	1	D03	0	0	0	0	0	0
A	IS-free	1	D04	0	0	0	0	0	0
A	IS-free	1	D05	0	0	0	0	0	0
A	IS-free	1	D06	0	0	0	0	0	0
A	IS-free	1	D07	0	0	0	0	0	0
A	IS-free	1	D08	0	0	0	0	0	0
A	IS-free	1	D09	0	0	0	0	0	0
A	IS-free	1	D10	0	0	0	0	0	0
A	IS-free	1	D11	0	0	0	0	0	0
A	IS-free	1	D12	0	0	0	0	0	0
A	IS-free	1	E01	0	0	0	0	0	0
A	IS-free	1	E02	0	0	0	0	0	0
A	IS-free	1	E03	0	0	0	0	0	0
A	IS-free	1	E04	0	0	0	0	0	0
A	IS-free	1	E05	0	0	0	0	0	0
A	IS-free	1	E06	0	0	0	0	0	0
A	IS-free	1	E07	0	0	0	0	0	0
A	IS-free	1	E08	0	0	0	0	0	0
A	IS-free	1	E09	0	0	0	0	0	0
A	IS-free	1	E10	0	0	0	0	0	0
A	IS-free	1	E11	0	0	0	0	0	0
A	IS-free	1	E12	0	0	0	0	0	0
A	IS-free	1	F01	0	0	0	0	0	0
A	IS-free	1	F02	0	0	0	0	0	0
A	IS-free	1	F03	0	0	0	0	0	0
A	IS-free	1	F04	0	0	0	0	0	0
A	IS-free	1	F05	0	0	0	0	0	0
A	IS-free	1	F06	0	0	0	0	0	0
A	IS-free	1	F07	0	0	0	0	0	0
A	IS-free	1	F08	0	0	0	0	0	0
A	IS-free	1	F09	0	0	0	0	0	0
A	IS-free	1	F10	0	0	0	0	0	0
A	IS-free	1	F11	0	0	0	0	0	0
A	IS-free	1	F12	0	0	0	0	0	0
A	IS-free	1	G01	0	0	0	0	0	0
A	IS-free	1	G02	0	0	0	0	0	0
A	IS-free	1	G03	0	0	0	0	0	0
A	IS-free	1	G04	0	0	0	0	0	0
A	IS-free	1	G05	0	0	0	0	0	0
A	IS-free	1	G06	0	0	0	0	0	0
A	IS-free	1	G07	0	0	0	0	0	0
A	IS-free	1	G08	0	0	0	0	0	0
A	IS-free	1	G09	0	0	0	0	0	0
A	IS-free	1	G10	0	0	0	0	0	0
A	IS-free	1	G11	0	0	0	0	0	0
A	IS-free	1	G12	0	0	0	0	0	0
A	IS-free	1	H01	0	0	0	0	0	0
A	IS-free	1	H02	0	0	0	0	0	0
A	IS-free	1	H03	0	0	0	0	0	0
A	IS-free	1	H04	0	0	0	0	0	0
A	IS-free	1	H05	0	0	0	0	0	0
A	IS-free	1	H06	0	0	0	0	0	0
A	IS-free	1	H07	0	0	0	0	0	0
A	IS-free	1	H08	0	0	0	0	0	0
A	IS-free	1	H09	0	0	0	0	0	0
A	IS-free	1	H10	0	0	0	0	0	0
A	IS-free	1	H11	0	0	0	0	0	0
A	IS-free	1	H12	0	0	0	0	0	0
B	IS-free	1	A02	0	0	0	0	0	0
B	IS-free	1	A03	0	0	0	0	0	0
B	IS-free	1	A04	0	0	0	0	0	0
B	IS-free	1	A05	0	0	0	0	0	0
B	IS-free	1	A06	0	0	0	0	0	0
B	IS-free	1	A07	0	0	0	0	0	0
B	IS-free	1	A08	1	1	0	0	1	0		Δ14 bp; Δ1433 bp	-(111-125); -(314-1747)	wt	deletion
B	IS-free	1	A09	0	0	0	0	0	0
B	IS-free	1	A10	0	0	0	0	0	0
B	IS-free	1	A11	0	0	0	0	0	0
B	IS-free	1	A12	0	0	0	0	0	0
B	IS-free	1	B01	0	0	0	0	0	0
B	IS-free	1	B02	0	0	0	0	0	0
B	IS-free	1	B03	0	0	0	0	0	0
B	IS-free	1	B04	1	1	0	0	1	0				D69Y	Rho	bad quality of upstream sequence chromatogram
B	IS-free	1	B05	0	0	0	0	0	0
B	IS-free	1	B06	0	0	0	0	0	0
B	IS-free	1	B07	0	0	0	0	0	0
B	IS-free	1	B08	0	0	0	0	0	0
B	IS-free	1	B09	0	0	0	0	0	0
B	IS-free	1	B10	1	0	0	0	0	0		Δ2167 bp	-(891-3058)	wt	deletion
B	IS-free	1	B11	0	0	0	0	0	0
B	IS-free	1	B12	0	0	0	0	0	0
B	IS-free	1	C01	0	0	0	0	0	0
B	IS-free	1	C02	0	0	0	0	0	0
B	IS-free	1	C03	0	0	0	0	0	0
B	IS-free	1	C04	0	0	0	0	0	0
B	IS-free	1	C05	0	0	0	0	0	0
B	IS-free	1	C06	0	0	0	0	0	0
B	IS-free	1	C07	0	0	0	0	0	0
B	IS-free	1	C08	0	0	0	0	0	0
B	IS-free	1	C09	0	0	0	0	0	0
B	IS-free	1	C10	0	0	0	0	0	0
B	IS-free	1	C11	0	0	0	0	0	0
B	IS-free	1	C12	0	0	0	0	0	0
B	IS-free	1	D01	0	0	0	0	0	0
B	IS-free	1	D02	0	0	0	0	0	0
B	IS-free	1	D03	0	0	0	0	0	0
B	IS-free	1	D04	1	1	0	0	0	0		Δ14 bp	-(111-125)	wt	deletion		1
B	IS-free	1	D05	0	0	0	0	0	0
B	IS-free	1	D06	0	0	0	0	0	0
B	IS-free	1	D07	0	0	0	0	0	0
B	IS-free	1	D08	0	0	0	0	0	0
B	IS-free	1	D09	0	0	0	0	0	0
B	IS-free	1	D10	0	0	0	0	0	0
B	IS-free	1	D11	0	0	0	0	0	0
B	IS-free	1	D12	0	0	0	0	0	0
B	IS-free	1	E01	0	0	0	0	0	0
B	IS-free	1	E02	0	0	0	0	0	0
B	IS-free	1	E03	0	0	0	0	0	0
B	IS-free	1	E04	0	0	0	0	0	0
B	IS-free	1	E05	0	0	0	0	0	0
B	IS-free	1	E06	0	0	0	0	0	0
B	IS-free	1	E07	1	0	0	0	0	0		wt		wt	unknown
B	IS-free	1	E08	0	0	0	0	0	0
B	IS-free	1	E09	0	0	0	0	0	0
B	IS-free	1	E10	0	0	0	0	0	0
B	IS-free	1	E11	1	0	0	0	0	0		Δ14 bp	-(111-125)	wt	deletion		1
B	IS-free	1	E12	0	0	0	0	0	0
B	IS-free	1	F01	0	0	0	0	0	0
B	IS-free	1	F02	0	0	0	0	0	0
B	IS-free	1	F03	0	0	0	0	0	0
B	IS-free	1	F04	0	0	0	0	0	0
B	IS-free	1	F05	0	0	0	0	0	0
B	IS-free	1	F06	0	0	0	0	0	0
B	IS-free	1	F07	0	0	0	0	0	0
B	IS-free	1	F08	0	0	0	0	0	0
B	IS-free	1	F09	0	0	0	0	0	0
B	IS-free	1	F10	0	0	0	0	0	0
B	IS-free	1	F11	0	0	0	0	0	0
B	IS-free	1	F12	1	1	0	0	1	0		wt		D210N	Rho
B	IS-free	1	G01	0	0	0	0	0	0
B	IS-free	1	G02	0	0	0	0	0	0
B	IS-free	1	G03	0	0	0	0	0	0
B	IS-free	1	G04	0	0	0	0	0	0
B	IS-free	1	G05	0	0	0	0	0	0
B	IS-free	1	G06	0	0	0	0	0	0
B	IS-free	1	G07	0	0	0	0	0	0
B	IS-free	1	G08	0	0	0	0	0	0
B	IS-free	1	G09	0	0	0	0	0	0
B	IS-free	1	G10	0	0	0	0	0	0
B	IS-free	1	G11	0	0	0	0	0	0
B	IS-free	1	G12	0	0	0	0	0	0
B	IS-free	1	H01	0	0	0	0	0	0
B	IS-free	1	H02	0	0	0	0	0	0
B	IS-free	1	H03	0	0	0	0	0	0
B	IS-free	1	H04	1	1	0	0	1	0		Δ14 bp; Δ2011 bp	-(111-125); -(299-2003)	wt	deletion
B	IS-free	1	H05	0	0	0	0	0	0
B	IS-free	1	H06	0	0	0	0	0	0
B	IS-free	1	H07	0	0	0	0	0	0
B	IS-free	1	H08	0	0	0	0	0	0
B	IS-free	1	H09	1	1	0	0	1	0		Δ1777 bp	-(485-2262)	wt	deletion
B	IS-free	1	H10	1	0	0	0	0	0				G150D	Rho	bad quality of upstream sequence chromatogram
B	IS-free	1	H11	0	0	0	0	0	0
B	IS-free	1	H12	0	0	0	0	0	0
C	IS-free	1	A02	0	0	0	0	0	0
C	IS-free	1	A03	0	0	0	0	0	0
C	IS-free	1	A04	0	0	0	0	0	0
C	IS-free	1	A05	0	0	0	0	0	0
C	IS-free	1	A06	0	0	0	0	0	0
C	IS-free	1	A07	0	0	0	0	0	0
C	IS-free	1	A08	0	0	0	0	0	0
C	IS-free	1	A09	0	0	0	0	0	0
C	IS-free	1	A10	0	0	0	0	0	0
C	IS-free	1	A11	0	0	0	0	0	0
C	IS-free	1	A12	0	0	0	0	0	0
C	IS-free	1	B01	0	0	0	0	0	0
C	IS-free	1	B02	0	0	0	0	0	0
C	IS-free	1	B03	0	0	0	0	0	0
C	IS-free	1	B04	0	0	0	0	0	0
C	IS-free	1	B05	0	0	0	0	0	0
C	IS-free	1	B06	0	0	0	0	0	0
C	IS-free	1	B07	0	0	0	0	0	0
C	IS-free	1	B08	0	0	0	0	0	0
C	IS-free	1	B09	0	0	0	0	0	0
C	IS-free	1	B10	0	0	0	0	0	0
C	IS-free	1	B11	0	0	0	0	0	0
C	IS-free	1	B12	0	0	0	0	0	0
C	IS-free	1	C01	0	0	0	0	0	0
C	IS-free	1	C02	0	0	0	0	0	0
C	IS-free	1	C03	0	0	0	0	0	0
C	IS-free	1	C04	0	0	0	0	0	0
C	IS-free	1	C05	0	0	0	0	0	0
C	IS-free	1	C06	0	0	0	0	0	0
C	IS-free	1	C07	0	0	0	0	0	0
C	IS-free	1	C08	0	0	0	0	0	0
C	IS-free	1	C09	0	0	0	0	0	0
C	IS-free	1	C10	0	0	0	0	0	0
C	IS-free	1	C11	0	0	0	0	0	0
C	IS-free	1	C12	0	0	0	0	0	0
C	IS-free	1	D01	0	0	0	0	0	0
C	IS-free	1	D02	0	0	0	0	0	0
C	IS-free	1	D03	0	0	0	0	0	0
C	IS-free	1	D04	0	0	0	0	0	0
C	IS-free	1	D05	0	0	0	0	0	0
C	IS-free	1	D06	0	0	0	0	0	0
C	IS-free	1	D07	0	0	0	0	0	0
C	IS-free	1	D08	0	0	0	0	0	0
C	IS-free	1	D09	0	0	0	0	0	0
C	IS-free	1	D10	0	0	0	0	0	0
C	IS-free	1	D11	0	0	0	0	0	0
C	IS-free	1	D12	0	0	0	0	0	0
C	IS-free	1	E01	0	0	0	0	0	0
C	IS-free	1	E02	0	0	0	0	0	0
C	IS-free	1	E03	0	0	0	0	0	0
C	IS-free	1	E04	0	0	0	0	0	0
C	IS-free	1	E05	0	0	0	0	0	0
C	IS-free	1	E06	0	0	0	0	0	0
C	IS-free	1	E07	0	0	0	0	0	0
C	IS-free	1	E08	0	0	0	0	0	0
C	IS-free	1	E09	0	0	0	0	0	0
C	IS-free	1	E10	0	0	0	0	0	0
C	IS-free	1	E11	0	0	0	0	0	0
C	IS-free	1	E12	0	0	0	0	0	0
C	IS-free	1	F01	0	0	0	0	0	0
C	IS-free	1	F02	0	0	0	0	0	0
C	IS-free	1	F03	0	0	0	0	0	0
C	IS-free	1	F04	0	0	0	0	0	0
C	IS-free	1	F05	0	0	0	0	0	0
C	IS-free	1	F06	0	0	0	0	0	0
C	IS-free	1	F07	0	0	0	0	0	0
C	IS-free	1	F08	0	0	0	0	0	0
C	IS-free	1	F09	0	0	0	0	0	0
C	IS-free	1	F10	0	0	0	0	0	0
C	IS-free	1	F11	0	0	0	0	0	0
C	IS-free	1	F12	0	0	0	0	0	0
C	IS-free	1	G01	0	0	0	0	0	0
C	IS-free	1	G02	0	0	0	0	0	0
C	IS-free	1	G03	0	0	0	0	0	0
C	IS-free	1	G04	0	0	0	0	0	0
C	IS-free	1	G05	0	0	0	0	0	0
C	IS-free	1	G06	0	0	0	0	0	0
C	IS-free	1	G07	0	0	0	0	0	0
C	IS-free	1	G08	0	0	0	0	0	0
C	IS-free	1	G09	0	0	0	0	0	0
C	IS-free	1	G10	0	0	0	0	0	0
C	IS-free	1	G11	0	0	0	0	0	0
C	IS-free	1	G12	0	0	0	0	0	0
C	IS-free	1	H01	0	0	0	0	0	0
C	IS-free	1	H02	0	0	0	0	0	0
C	IS-free	1	H03	0	0	0	0	0	0
C	IS-free	1	H04	0	0	0	0	0	0
C	IS-free	1	H05	0	0	0	0	0	0
C	IS-free	1	H06	0	0	0	0	0	0
C	IS-free	1	H07	0	0	0	0	0	0
C	IS-free	1	H08	0	0	0	0	0	0
C	IS-free	1	H09	0	0	0	0	0	0
C	IS-free	1	H10	0	0	0	0	0	0
C	IS-free	1	H11	0	0	0	0	0	0
C	IS-free	1	H12	0	0	0	0	0	0
D	IS-free	1	A02	0	0	0	0	0	0
D	IS-free	1	A03	0	0	0	0	0	0
D	IS-free	1	A04	0	0	0	0	0	0
D	IS-free	1	A05	0	0	0	0	0	0
D	IS-free	1	A06	0	0	0	0	0	0
D	IS-free	1	A07	0	1	0	0	1	0
D	IS-free	1	A08	1	0	0	0	1	0		T > A	-24	wt	point		1
D	IS-free	1	A09	0	0	0	0	0	0
D	IS-free	1	A10	0	0	0	0	0	0
D	IS-free	1	A11	0	0	0	0	0	0
D	IS-free	1	A12	0	1	0	0	1	0
D	IS-free	1	B01	1	1	1	1	1	1	0.581244	wt		wt	amp
D	IS-free	1	B02	0	1	0	0	1	0
D	IS-free	1	B03	0	0	0	0	0	0
D	IS-free	1	B04	0	0	0	0	0	0
D	IS-free	1	B05	0	1	0	0	1	0
D	IS-free	1	B06	0	0	0	0	0	0
D	IS-free	1	B07	1	1	0	0	0	0		T > A	-335	wt	point
D	IS-free	1	B08	0	0	0	0	0	0
D	IS-free	1	B09	0	0	0	0	0	0
D	IS-free	1	B10	0	0	0	0	0	0
D	IS-free	1	B11	0	0	0	0	0	0
D	IS-free	1	B12	0	1	0	0	1	0
D	IS-free	1	C01	1	1	1	1	1	1	1.1057	wt		wt	amp
D	IS-free	1	C02	0	1	0	0	1	0
D	IS-free	1	C03	1	1	0	0	1	0		wt		in-frame duplication (190-193)	Rho
D	IS-free	1	C04	0	1	0	0	1	0
D	IS-free	1	C05	0	0	0	0	0	0
D	IS-free	1	C06	0	0	0	0	0	0
D	IS-free	1	C07	0	0	0	0	0	0
D	IS-free	1	C08	0	0	0	0	0	0
D	IS-free	1	C09	0	1	0	0	1	0
D	IS-free	1	C10	0	0	0	0	0	0
D	IS-free	1	C11	0	0	0	0	0	0
D	IS-free	1	C12	0	0	0	0	0	0
D	IS-free	1	D01	0	0	0	0	0	0
D	IS-free	1	D02	0	0	0	0	0	0
D	IS-free	1	D03	0	0	0	0	0	0
D	IS-free	1	D04	0	0	0	0	0	0
D	IS-free	1	D05	0	0	0	0	0	0
D	IS-free	1	D06	0	0	0	0	0	0
D	IS-free	1	D07	0	1	0	0	1	0
D	IS-free	1	D08	0	0	0	0	0	0
D	IS-free	1	D09	0	0	0	0	0	0
D	IS-free	1	D10	0	0	0	0	0	0
D	IS-free	1	D11	0	1	0	0	1	0
D	IS-free	1	D12	0	0	0	0	0	0
D	IS-free	1	E01	0	1	0	0	1	0
D	IS-free	1	E02	0	0	0	0	0	0
D	IS-free	1	E03	0	0	0	0	0	0
D	IS-free	1	E04	0	0	0	0	0	0
D	IS-free	1	E05	0	1	0	0	1	0
D	IS-free	1	E06	0	0	0	0	0	0
D	IS-free	1	E07	0	0	0	0	0	0
D	IS-free	1	E08	1	1	0	0	1	0		G > A	-437	wt	point
D	IS-free	1	E09	0	0	0	0	0	0
D	IS-free	1	E10	0	0	0	0	0	0
D	IS-free	1	E11	1	1	0	0	1	0		wt		in-frame duplication (371-377)	Rho
D	IS-free	1	E12	0	0	0	0	0	0
D	IS-free	1	F01	0	0	0	0	0	0
D	IS-free	1	F02	0	0	0	0	0	0
D	IS-free	1	F03	0	0	0	0	0	0
D	IS-free	1	F04	0	1	0	0	1	0
D	IS-free	1	F05	0	0	0	0	0	0
D	IS-free	1	F06	0	0	0	0	0	0
D	IS-free	1	F07	0	0	0	0	0	0
D	IS-free	1	F08	0	0	0	0	0	0
D	IS-free	1	F09	0	0	0	0	0	0
D	IS-free	1	F10	0	0	0	0	0	0
D	IS-free	1	F11	0	0	0	0	0	0
D	IS-free	1	F12	0	0	0	0	0	0
D	IS-free	1	G01	0	0	0	0	0	0
D	IS-free	1	G02	0	0	0	0	0	0
D	IS-free	1	G03	0	0	0	0	0	0
D	IS-free	1	G04	0	0	0	0	0	0
D	IS-free	1	G05	0	0	0	0	0	0
D	IS-free	1	G06	0	0	0	0	0	0
D	IS-free	1	G07	0	1	0	0	1	0
D	IS-free	1	G08	0	0	0	0	0	0
D	IS-free	1	G09	1	1	0	0	1	0		AA insertion	-25	wt	point		1
D	IS-free	1	G10	0	0	0	0	0	0
D	IS-free	1	G11	0	0	0	0	0	0
D	IS-free	1	G12	0	1	0	0	1	0
D	IS-free	1	H01	0	0	0	0	0	0
D	IS-free	1	H02	0	0	0	0	0	0
D	IS-free	1	H03	0	0	0	0	0	0
D	IS-free	1	H04	0	0	0	0	0	0
D	IS-free	1	H05	0	0	0	0	0	0
D	IS-free	1	H06	0	0	0	0	0	0
D	IS-free	1	H07	0	0	0	0	0	0
D	IS-free	1	H08	0	0	0	0	0	0
D	IS-free	1	H09	0	0	0	0	0	0
D	IS-free	1	H10	0	0	0	0	0	0
D	IS-free	1	H11	0	1	0	0	1	0
D	IS-free	1	H12	0	0	0	0	0	0
B	ΔIS5I	1	A02	1	1	0	0	1	0		Δ1642 bp	-(532-2173)	wt	deletion
B	ΔIS5I	1	A03	0	0	0	0	0	0
B	ΔIS5I	1	A04	0	0	0	0	0	0
B	ΔIS5I	1	A05	0	0	0	0	0	0
B	ΔIS5I	1	A06	0	0	0	0	0	0
B	ΔIS5I	1	A07	0	0	0	0	0	0
B	ΔIS5I	1	A08	0	0	0	0	0	0
B	ΔIS5I	1	A09	0	0	0	0	0	0
B	ΔIS5I	1	A10	1	1	0	0	1	1	6.29746	wt		wt	amp	endpoint CFP fluorescence is below threshold for YFP+CFP classification, classification as amplification based on transient increase in CFP fluorescence
B	ΔIS5I	1	A11	0	0	0	0	0	0
B	ΔIS5I	1	A12	0	0	0	0	0	0
B	ΔIS5I	1	B01	0	0	0	0	0	0
B	ΔIS5I	1	B02	0	0	0	0	0	0
B	ΔIS5I	1	B03	0	0	0	0	0	0
B	ΔIS5I	1	B04	0	0	0	0	0	0
B	ΔIS5I	1	B05	1	1	1	1	1	1	10.7226	wt		wt	amp
B	ΔIS5I	1	B06	0	0	0	0	0	0
B	ΔIS5I	1	B07	0	0	0	0	0	0
B	ΔIS5I	1	B08	0	0	0	0	0	0
B	ΔIS5I	1	B09	1	1	0	0	1	0		wt		I382S	Rho
B	ΔIS5I	1	B10	0	0	0	0	0	0
B	ΔIS5I	1	B11	0	0	0	0	0	0
B	ΔIS5I	1	B12	0	0	0	0	0	0
B	ΔIS5I	1	C01	0	0	0	0	0	0
B	ΔIS5I	1	C02	0	0	0	0	0	0
B	ΔIS5I	1	C03	0	0	0	0	0	0
B	ΔIS5I	1	C04	0	0	0	0	0	0
B	ΔIS5I	1	C05	0	0	0	0	0	0
B	ΔIS5I	1	C06	0	0	1	0	0	1
B	ΔIS5I	1	C07	0	0	0	0	0	0
B	ΔIS5I	1	C08	0	0	0	0	0	0
B	ΔIS5I	1	C09	0	0	0	0	0	0
B	ΔIS5I	1	C10	0	0	0	0	0	0
B	ΔIS5I	1	C11	0	0	0	0	0	0
B	ΔIS5I	1	C12	0	0	0	0	0	0
B	ΔIS5I	1	D01	0	0	0	0	0	0
B	ΔIS5I	1	D02	0	0	0	0	0	0
B	ΔIS5I	1	D03	0	0	0	0	0	0
B	ΔIS5I	1	D04	0	0	1	0	0	1
B	ΔIS5I	1	D05	0	0	0	0	0	0
B	ΔIS5I	1	D06	0	0	0	0	0	0
B	ΔIS5I	1	D07	0	0	0	0	0	0
B	ΔIS5I	1	D08	0	0	0	0	0	0
B	ΔIS5I	1	D09	0	0	0	0	0	0
B	ΔIS5I	1	D10	0	0	0	0	0	0
B	ΔIS5I	1	D11	0	0	0	0	0	0
B	ΔIS5I	1	D12	0	0	0	0	0	0
B	ΔIS5I	1	E01	0	0	0	0	0	0
B	ΔIS5I	1	E02	0	0	0	0	0	0
B	ΔIS5I	1	E03	0	0	0	0	0	0
B	ΔIS5I	1	E04	0	0	0	0	0	0
B	ΔIS5I	1	E05	0	0	1	0	0	1
B	ΔIS5I	1	E06	0	0	1	0	0	1
B	ΔIS5I	1	E07	0	0	1	0	0	1
B	ΔIS5I	1	E08	0	0	0	0	0	0
B	ΔIS5I	1	E09	0	0	0	0	0	0
B	ΔIS5I	1	E10	0	0	0	0	0	0
B	ΔIS5I	1	E11	0	0	0	0	0	0
B	ΔIS5I	1	E12	0	0	1	0	0	1
B	ΔIS5I	1	F01	0	0	0	0	0	0
B	ΔIS5I	1	F02	0	0	0	0	0	0
B	ΔIS5I	1	F03	0	0	0	0	0	0
B	ΔIS5I	1	F04	0	0	0	0	0	0
B	ΔIS5I	1	F05	1	1	1	1	1	1	2.60432	G > T (heterozygote)	-258	wt	amp + point			0
B	ΔIS5I	1	F06	0	0	0	0	0	0
B	ΔIS5I	1	F07	1	1	0	0	1	0		wt		wt	unknown
B	ΔIS5I	1	F08	0	0	0	0	0	0
B	ΔIS5I	1	F09	0	0	0	0	0	0
B	ΔIS5I	1	F10	0	0	1	0	0	1
B	ΔIS5I	1	F11	0	0	0	0	0	0
B	ΔIS5I	1	F12	0	0	1	0	0	1
B	ΔIS5I	1	G01	0	0	0	0	0	0
B	ΔIS5I	1	G02	0	0	0	0	0	0
B	ΔIS5I	1	G03	0	0	0	0	0	0
B	ΔIS5I	1	G04	0	0	0	0	0	0
B	ΔIS5I	1	G05	0	0	0	0	0	0
B	ΔIS5I	1	G06	1	0	0	0	0	0		Δ4264 bp	-(335-4599)	wt	deletion
B	ΔIS5I	1	G07	0	0	0	0	0	0
B	ΔIS5I	1	G08	0	0	1	0	0	1
B	ΔIS5I	1	G09	0	0	1	0	0	1
B	ΔIS5I	1	G10	0	0	0	0	0	0
B	ΔIS5I	1	G11	0	0	0	0	0	0
B	ΔIS5I	1	G12	1	1	1	1	1	1	2.36359	C > T (heterozygote)	-31	wt	amp + point		1	0
B	ΔIS5I	1	H01	0	0	0	0	0	0
B	ΔIS5I	1	H02	0	0	0	0	0	0
B	ΔIS5I	1	H03	0	0	0	0	0	0
B	ΔIS5I	1	H04	0	0	0	0	0	0
B	ΔIS5I	1	H05	0	0	0	0	0	0
B	ΔIS5I	1	H06	0	0	1	0	0	1
B	ΔIS5I	1	H07	1	1	0	0	1	1	1.67909	wt		wt	amp	endpoint CFP fluorescence is below threshold for YFP+CFP classification, classification as amplification based on transient increase in CFP fluorescence
B	ΔIS5I	1	H08	0	0	0	0	0	0
B	ΔIS5I	1	H09	0	0	1	0	0	1
B	ΔIS5I	1	H10	0	0	0	0	0	0
B	ΔIS5I	1	H11	0	0	0	0	0	0
B	ΔIS5I	1	H12	0	0	0	0	0	0
A	IS-wt	2	A02	0	0	0	0	0	0
A	IS-wt	2	A03	0	0	0	0	0	0
A	IS-wt	2	A04	0	0	0	0	0	0
A	IS-wt	2	A05	0	0	0	0	0	0
A	IS-wt	2	A06	0	0	0	0	0	0
A	IS-wt	2	A07	0	0	0	0	0	0
A	IS-wt	2	A08	0	0	0	0	0	0
A	IS-wt	2	A09	0	0	0	0	0	0
A	IS-wt	2	A10	0	0	0	0	0	0
A	IS-wt	2	A11	0	0	0	0	0	0
A	IS-wt	2	A12	0	0	1	0	0	1
A	IS-wt	2	B01	0	0	0	0	0	0
A	IS-wt	2	B02	0	0	0	0	0	0
A	IS-wt	2	B03	0	0	0	0	0	0
A	IS-wt	2	B04	0	0	0	0	0	0
A	IS-wt	2	B05	0	0	0	0	0	0
A	IS-wt	2	B06	0	0	0	0	0	0
A	IS-wt	2	B07	0	0	0	0	0	0
A	IS-wt	2	B08	0	0	0	0	0	0
A	IS-wt	2	B09	0	0	0	0	0	0
A	IS-wt	2	B10	0	0	0	0	0	0
A	IS-wt	2	B11	0	0	0	0	0	0
A	IS-wt	2	B12	0	0	0	0	0	0
A	IS-wt	2	C01	0	0	0	0	0	0
A	IS-wt	2	C02	0	0	0	0	0	0
A	IS-wt	2	C03	0	0	0	0	0	0
A	IS-wt	2	C04	0	0	0	0	0	0
A	IS-wt	2	C05	0	0	0	0	0	0
A	IS-wt	2	C06	0	0	0	0	0	0
A	IS-wt	2	C07	0	0	0	0	0	0
A	IS-wt	2	C08	0	0	0	0	0	0
A	IS-wt	2	C09	0	0	0	0	0	0
A	IS-wt	2	C10	0	0	0	0	0	0
A	IS-wt	2	C11	0	0	0	0	0	0
A	IS-wt	2	C12	0	0	0	0	0	0
A	IS-wt	2	D01	0	0	0	0	0	0
A	IS-wt	2	D02	0	0	0	0	0	0
A	IS-wt	2	D03	0	0	0	0	0	0
A	IS-wt	2	D04	0	0	0	0	0	0
A	IS-wt	2	D05	1	1	0	0	1	0		C > T	-31	wt	point
A	IS-wt	2	D06	0	0	0	0	0	0
A	IS-wt	2	D07	0	0	0	0	0	0
A	IS-wt	2	D08	0	0	0	0	0	0
A	IS-wt	2	D09	0	0	0	0	0	0
A	IS-wt	2	D10	0	0	0	0	0	0
A	IS-wt	2	D11	0	0	0	0	0	0
A	IS-wt	2	D12	0	0	1	0	0	1
A	IS-wt	2	E01	0	0	0	0	0	0
A	IS-wt	2	E02	0	0	0	0	0	0
A	IS-wt	2	E03	1	1	1	1	1	1	1.18716	T > A	-24	wt	amp + point
A	IS-wt	2	E04	0	0	0	0	0	0
A	IS-wt	2	E05	0	0	0	0	0	0
A	IS-wt	2	E06	0	0	0	0	0	0
A	IS-wt	2	E07	0	0	0	0	0	0
A	IS-wt	2	E08	0	0	0	0	0	0
A	IS-wt	2	E09	0	0	0	0	0	0
A	IS-wt	2	E10	1	0	0	0	1	0		wt		wt	unknown	YFP is increased but only below threshold for classification as YFP fluorescence phenotype
A	IS-wt	2	E11	1	1	0	0	1	0		IS5 (forward)	-81	wt	IS
A	IS-wt	2	E12	0	0	0	0	0	0
A	IS-wt	2	F01	0	0	0	0	0	0
A	IS-wt	2	F02	0	0	0	0	0	0
A	IS-wt	2	F03	0	0	0	0	0	0
A	IS-wt	2	F04	0	0	0	0	0	0
A	IS-wt	2	F05	0	0	0	0	0	0
A	IS-wt	2	F06	0	0	0	0	0	0
A	IS-wt	2	F07	0	0	0	0	0	0
A	IS-wt	2	F08	0	0	0	0	0	0
A	IS-wt	2	F09	0	0	0	0	0	0
A	IS-wt	2	F10	0	0	0	0	0	0
A	IS-wt	2	F11	1	1	0	0	1	0		C > T	-31	wt	point
A	IS-wt	2	F12	0	0	0	0	0	0
A	IS-wt	2	G01	0	0	0	0	0	0
A	IS-wt	2	G02	0	0	0	0	0	0
A	IS-wt	2	G03	0	0	1	0	0	1
A	IS-wt	2	G04	0	0	0	0	0	0
A	IS-wt	2	G05	0	0	0	0	0	0
A	IS-wt	2	G06	0	0	0	0	0	0
A	IS-wt	2	G07	0	0	1	0	0	1
A	IS-wt	2	G08	0	0	0	0	0	0
A	IS-wt	2	G09	0	0	0	0	0	0
A	IS-wt	2	G10	0	0	0	0	0	0
A	IS-wt	2	G11	0	0	0	0	0	0
A	IS-wt	2	G12	0	0	0	0	0	0
A	IS-wt	2	H01	0	0	0	0	0	0
A	IS-wt	2	H02	0	0	0	0	0	0
A	IS-wt	2	H03	0	0	0	0	0	0
A	IS-wt	2	H04	0	0	0	0	0	0
A	IS-wt	2	H05	0	0	0	0	0	0
A	IS-wt	2	H06	0	0	0	0	0	0
A	IS-wt	2	H07	0	0	0	0	0	0
A	IS-wt	2	H08	0	0	0	0	0	0
A	IS-wt	2	H09	0	0	1	0	0	1
A	IS-wt	2	H10	0	0	0	0	0	0
A	IS-wt	2	H11	0	0	0	0	0	0
A	IS-wt	2	H12	0	0	1	0	0	1
A	IS-wt	3	A02	0	0	0	0	0	0
A	IS-wt	3	A03	0	0	0	0	0	0
A	IS-wt	3	A04	0	0	0	0	0	0
A	IS-wt	3	A05	0	0	0	0	0	0
A	IS-wt	3	A06	0	0	0	0	0	0
A	IS-wt	3	A07	0	0	0	0	0	0
A	IS-wt	3	A08	0	0	0	0	0	0
A	IS-wt	3	A09	0	0	0	0	0	0
A	IS-wt	3	A10	0	0	0	0	0	0
A	IS-wt	3	A11	0	0	0	0	0	0
A	IS-wt	3	A12	0	0	0	0	0	0
A	IS-wt	3	B01	0	0	0	0	0	0
A	IS-wt	3	B02	0	0	0	0	0	0
A	IS-wt	3	B03	0	0	0	0	0	0
A	IS-wt	3	B04	0	0	0	0	0	0
A	IS-wt	3	B05	0	0	0	0	0	0
A	IS-wt	3	B06	0	0	0	0	0	0
A	IS-wt	3	B07	0	0	0	0	0	0
A	IS-wt	3	B08	0	0	0	0	0	0
A	IS-wt	3	B09	0	0	0	0	0	0
A	IS-wt	3	B10	0	0	0	0	0	0
A	IS-wt	3	B11	0	0	0	0	0	0
A	IS-wt	3	B12	0	0	0	0	0	0
A	IS-wt	3	C01	0	0	0	0	0	0
A	IS-wt	3	C02	0	0	0	0	0	0
A	IS-wt	3	C03	0	0	0	0	0	0
A	IS-wt	3	C04	0	0	0	0	0	0
A	IS-wt	3	C05	0	0	0	0	0	0
A	IS-wt	3	C06	0	0	0	0	0	0
A	IS-wt	3	C07	0	0	0	0	0	0
A	IS-wt	3	C08	0	0	0	0	0	0
A	IS-wt	3	C09	0	0	0	0	0	0
A	IS-wt	3	C10	0	0	0	0	0	0
A	IS-wt	3	C11	0	0	0	0	0	0
A	IS-wt	3	C12	0	0	0	0	0	0
A	IS-wt	3	D01	0	0	0	0	0	0
A	IS-wt	3	D02	0	0	0	0	0	0
A	IS-wt	3	D03	0	0	0	0	0	0
A	IS-wt	3	D04	0	0	0	0	0	0
A	IS-wt	3	D05	0	0	0	0	0	0
A	IS-wt	3	D06	0	0	0	0	0	0
A	IS-wt	3	D07	0	0	0	0	0	0
A	IS-wt	3	D08	0	0	0	0	0	0
A	IS-wt	3	D09	0	0	0	0	0	0
A	IS-wt	3	D10	0	0	0	0	0	0
A	IS-wt	3	D11	0	0	0	0	0	0
A	IS-wt	3	D12	0	0	0	0	0	0
A	IS-wt	3	E01	0	0	0	0	0	0
A	IS-wt	3	E02	0	0	0	0	0	0
A	IS-wt	3	E03	0	0	0	0	0	0
A	IS-wt	3	E04	0	0	0	0	0	0
A	IS-wt	3	E05	0	0	0	0	0	0
A	IS-wt	3	E06	0	0	0	0	0	0
A	IS-wt	3	E07	0	0	0	0	0	0
A	IS-wt	3	E08	0	0	0	0	0	0
A	IS-wt	3	E09	0	0	0	0	0	0
A	IS-wt	3	E10	0	0	0	0	0	0
A	IS-wt	3	E11	0	0	0	0	0	0
A	IS-wt	3	E12	1	1	0	0	1	0		C > T	-31	wt	point
A	IS-wt	3	F01	0	0	0	0	0	0
A	IS-wt	3	F02	0	0	0	0	0	0
A	IS-wt	3	F03	0	0	0	0	0	0
A	IS-wt	3	F04	0	0	0	0	0	0
A	IS-wt	3	F05	0	0	0	0	0	0
A	IS-wt	3	F06	0	0	0	0	0	0
A	IS-wt	3	F07	0	0	0	0	0	0
A	IS-wt	3	F08	0	0	0	0	0	0
A	IS-wt	3	F09	0	0	0	0	0	0
A	IS-wt	3	F10	0	0	0	0	0	0
A	IS-wt	3	F11	0	0	0	0	0	0
A	IS-wt	3	F12	0	0	0	0	0	0
A	IS-wt	3	G01	0	0	0	0	0	0
A	IS-wt	3	G02	0	0	0	0	0	0
A	IS-wt	3	G03	1	1	0	0	1	0		T > A	-24	wt	point
A	IS-wt	3	G04	0	0	0	0	0	0
A	IS-wt	3	G05	0	0	0	0	0	0
A	IS-wt	3	G06	1	0	0	0	0	0		T > C	-24	wt	point
A	IS-wt	3	G07	0	0	0	0	0	0
A	IS-wt	3	G08	0	0	0	0	0	0
A	IS-wt	3	G09	0	0	0	0	0	0
A	IS-wt	3	G10	0	0	0	0	0	0
A	IS-wt	3	G11	0	0	0	0	0	0
A	IS-wt	3	G12	0	0	0	0	0	0
A	IS-wt	3	H01	0	0	0	0	0	0
A	IS-wt	3	H02	0	0	0	0	0	0
A	IS-wt	3	H03	0	0	0	0	0	0
A	IS-wt	3	H04	0	0	0	0	0	0
A	IS-wt	3	H05	0	0	0	0	0	0
A	IS-wt	3	H06	0	0	0	0	0	0
A	IS-wt	3	H07	0	0	0	0	0	0
A	IS-wt	3	H08	0	0	0	0	0	0
A	IS-wt	3	H09	0	0	0	0	0	0
A	IS-wt	3	H10	0	0	0	0	0	0
A	IS-wt	3	H11	0	0	0	0	0	0
A	IS-wt	3	H12	0	0	0	0	0	0
B	IS-wt	2	A02	0	1	1	0	1	1
B	IS-wt	2	A03	0	1	1	0	1	1
B	IS-wt	2	A04	0	1	1	0	1	1
B	IS-wt	2	A05	1	1	1	1	1	1	0.492222	wt, maybe sth at -24		wt	amp
B	IS-wt	2	A06	0	0	0	0	0	0
B	IS-wt	2	A07	0	1	1	0	1	1
B	IS-wt	2	A08	0	1	1	0	1	1
B	IS-wt	2	A09	0	0	0	0	0	0
B	IS-wt	2	A10	0	1	1	0	1	1
B	IS-wt	2	A11	0	0	0	0	0	0
B	IS-wt	2	A12	1	1	1	1	1	1	0.514977	wt		wt	amp
B	IS-wt	2	B01	1	1	1	1	1	1	0.78607				amp
B	IS-wt	2	B02	0	1	1	0	1	1
B	IS-wt	2	B03	0	1	1	0	1	1
B	IS-wt	2	B04	1	1	1	1	1	1	0.432331				amp
B	IS-wt	2	B05	0	1	1	0	1	1
B	IS-wt	2	B06	0	1	1	0	1	1
B	IS-wt	2	B07	0	1	1	0	1	1
B	IS-wt	2	B08	0	1	1	0	1	1
B	IS-wt	2	B09	0	0	0	0	0	0
B	IS-wt	2	B10	0	1	1	0	1	1
B	IS-wt	2	B11	0	1	1	0	1	1
B	IS-wt	2	B12	0	0	0	0	0	0
B	IS-wt	2	C01	1	1	0	0	1	0		wt		wt	unknown
B	IS-wt	2	C02	0	1	1	0	1	1
B	IS-wt	2	C03	0	1	1	0	1	1
B	IS-wt	2	C04	0	0	0	0	0	0
B	IS-wt	2	C05	1	1	1	1	1	1	0.448642				amp
B	IS-wt	2	C06	0	0	0	0	0	0
B	IS-wt	2	C07	1	1	1	1	1	1	1.42283				amp
B	IS-wt	2	C08	1	1	0	0	1	0					unknown	did not grow on streak
B	IS-wt	2	C09	0	0	0	0	0	0
B	IS-wt	2	C10	0	1	1	0	1	1
B	IS-wt	2	C11	0	1	1	0	1	1
B	IS-wt	2	C12	0	1	1	0	1	1
B	IS-wt	2	D01	1	1	1	1	1	1	0.57134				amp
B	IS-wt	2	D02	1	1	1	1	1	1	0.844504				amp
B	IS-wt	2	D03	0	0	0	0	0	0
B	IS-wt	2	D04	1	1	1	1	1	1	0.52649				amp
B	IS-wt	2	D05	0	1	1	0	1	1
B	IS-wt	2	D06	1	1	1	1	1	1	0.727589				amp
B	IS-wt	2	D07	0	1	1	0	1	1
B	IS-wt	2	D08	0	0	0	0	0	0
B	IS-wt	2	D09	0	0	0	0	0	0
B	IS-wt	2	D10	0	1	1	0	1	1
B	IS-wt	2	D11	1	1	1	1	1	1	0.8637				amp
B	IS-wt	2	D12	1	1	1	1	1	1	0.613658				amp
B	IS-wt	2	E01	1	1	0	0	1	0		wt		S281L	rho
B	IS-wt	2	E02	1	1	1	1	1	1	1.04429				amp
B	IS-wt	2	E03	1	1	1	1	1	1	1.18557				amp
B	IS-wt	2	E04	1	1	1	1	1	1	0.652893				amp
B	IS-wt	2	E05	0	1	1	0	1	1
B	IS-wt	2	E06	0	1	1	0	1	1
B	IS-wt	2	E07	0	0	0	0	0	0
B	IS-wt	2	E08	1	1	1	1	1	1	0.987772				amp
B	IS-wt	2	E09	0	1	1	0	1	1
B	IS-wt	2	E10	0	1	1	0	1	1
B	IS-wt	2	E11	1	1	1	1	1	1	0.520795				amp
B	IS-wt	2	E12	0	1	1	0	1	1
B	IS-wt	2	F01	1	1	0	0	1	0		wt		L285F	rho
B	IS-wt	2	F02	1	1	1	1	1	1	0.650733				amp
B	IS-wt	2	F03	1	1	1	1	1	1	0.518367				amp
B	IS-wt	2	F04	0	1	1	0	1	1
B	IS-wt	2	F05	0	0	0	0	0	0
B	IS-wt	2	F06	0	1	1	0	1	1
B	IS-wt	2	F07	1	1	1	1	1	1	0.513636				amp
B	IS-wt	2	F08	0	0	0	0	0	0
B	IS-wt	2	F09	0	0	0	0	0	0
B	IS-wt	2	F10	0	1	1	0	1	1
B	IS-wt	2	F11	1	1	1	1	1	1	1.38395	wt		wt	amp	may contain an insertion (PCR product size)
B	IS-wt	2	F12	0	1	1	0	1	1
B	IS-wt	2	G01	1	1	1	1	1	1	0.653041				amp
B	IS-wt	2	G02	1	1	1	1	1	1	0.556898				amp
B	IS-wt	2	G03	1	1	1	1	1	1	0.882567				amp
B	IS-wt	2	G04	0	1	1	0	1	1
B	IS-wt	2	G05	0	0	0	0	0	0
B	IS-wt	2	G06	0	1	1	0	1	1
B	IS-wt	2	G07	1	1	1	1	1	1	0.583381				amp
B	IS-wt	2	G08	1	0	1	0	1	1	0.358732				amp	endpoint YFP fluorescence is below threshold for YFP+CFP classification, classification as amplification based on transient increase in YFP fluorescence
B	IS-wt	2	G09	1	1	1	1	1	1	0.455492				amp
B	IS-wt	2	G10	1	1	1	1	1	1	0.534562				amp
B	IS-wt	2	G11	1	1	1	1	1	1	0.709779				amp
B	IS-wt	2	G12	1	1	0	0	1	0				wt	unknown	bad quality of upstream sequence chromatogram
B	IS-wt	2	H01	0	1	1	0	1	1
B	IS-wt	2	H02	1	1	1	1	1	1	0.542873				amp	bad quality of upstream sequence chromatogram
B	IS-wt	2	H03	1	1	1	1	1	1	0.580838				amp
B	IS-wt	2	H04	1	1	1	1	1	0	1.38786				amp
B	IS-wt	2	H05	0	1	1	0	1	1
B	IS-wt	2	H06	0	1	1	0	1	1
B	IS-wt	2	H07	0	1	1	0	1	1
B	IS-wt	2	H08	1	1	1	1	1	1	0.851133				amp
B	IS-wt	2	H09	1	1	1	1	1	1	0.561728				amp
B	IS-wt	2	H10	0	1	1	0	1	1
B	IS-wt	2	H11	0	1	1	0	1	1
B	IS-wt	2	H12	0	1	1	0	1	1
B	IS-wt	3	A02	1	1	1	1	1	1	0.367289				amp
B	IS-wt	3	A03	1	1	1	1	1	1	1.20933	wt		wt	amp
B	IS-wt	3	A04	0	0	0	0	0	0
B	IS-wt	3	A05	1	1	1	1	1	1	0.40244				amp
B	IS-wt	3	A06	1	1	1	1	1	1	0.382267				amp
B	IS-wt	3	A07	1	1	1	1	1	1	0.327134				amp
B	IS-wt	3	A08	0	0	0	0	0	0
B	IS-wt	3	A09	1	1	1	1	1	1	0.374222				amp
B	IS-wt	3	A10	1	1	1	1	1	1	0.347859				amp
B	IS-wt	3	A11	0	0	0	0	0	0
B	IS-wt	3	A12	1	1	1	1	1	1	0.32644				amp
B	IS-wt	3	B01	1	1	1	1	1	1	0.376496				amp
B	IS-wt	3	B02	0	0	0	0	0	0
B	IS-wt	3	B03	1	1	1	1	1	1	0.438397				amp
B	IS-wt	3	B04	1	1	1	1	1	1	0.327388				amp
B	IS-wt	3	B05	1	1	1	1	1	1	0.375652				amp
B	IS-wt	3	B06	1	1	1	1	1	1	0.328933				amp
B	IS-wt	3	B07	1	1	0	0	1	0		wt	not mapped	wt	deletion (PCR product size)
B	IS-wt	3	B08	0	0	0	0	0	0
B	IS-wt	3	B09	1	1	1	1	1	1	0.314488				amp
B	IS-wt	3	B10	0	0	0	0	0	0
B	IS-wt	3	B11	0	0	0	0	0	0
B	IS-wt	3	B12	1	1	1	1	1	1	0.441463				amp
B	IS-wt	3	C01	1	1	1	1	1	1	0.378523				amp
B	IS-wt	3	C02	1	1	1	1	1	1	0.37302				amp
B	IS-wt	3	C03	0	0	0	0	0	0
B	IS-wt	3	C04	1	1	1	1	1	1	0.326338				amp
B	IS-wt	3	C05	1	1	1	1	1	1	0.349419				amp
B	IS-wt	3	C06	1	1	1	1	1	1	0.323504				amp
B	IS-wt	3	C07	0	0	0	0	0	0
B	IS-wt	3	C08	1	1	1	1	1	1	0.506306				amp
B	IS-wt	3	C09	1	1	1	1	1	1	0.341994				amp
B	IS-wt	3	C10	1	1	1	1	1	1	0.400812				amp
B	IS-wt	3	C11	1	1	1	1	1	1	0.368475				amp
B	IS-wt	3	C12	0	0	0	0	0	0
B	IS-wt	3	D01	1	1	0	0	1	0		wt	not mapped	wt	deletion (PCR product size)
B	IS-wt	3	D02	0	0	0	0	0	0
B	IS-wt	3	D03	1	1	1	1	1	1	0.331586				amp
B	IS-wt	3	D04	1	1	1	1	1	1	0.328519				amp
B	IS-wt	3	D05	1	1	1	1	1	1	0.334786				amp
B	IS-wt	3	D06	0	0	0	0	0	0
B	IS-wt	3	D07	1	1	1	1	1	1	0.477014				amp
B	IS-wt	3	D08	1	1	1	1	1	1	0.473951				amp
B	IS-wt	3	D09	1	1	1	1	1	1	0.314639				amp
B	IS-wt	3	D10	1	1	1	1	1	1	0.349662				amp
B	IS-wt	3	D11	0	0	0	0	0	0
B	IS-wt	3	D12	0	0	0	0	0	0
B	IS-wt	3	E01	0	0	0	0	0	0
B	IS-wt	3	E02	0	0	0	0	0	0
B	IS-wt	3	E03	1	1	1	1	1	1	0.429519				amp
B	IS-wt	3	E04	1	1	1	1	1	1	0.37441				amp
B	IS-wt	3	E05	0	0	0	0	0	0
B	IS-wt	3	E06	0	0	0	0	0	0
B	IS-wt	3	E07	1	1	1	1	1	1	0.296386				amp
B	IS-wt	3	E08	1	1	1	1	1	1	0.299786				amp
B	IS-wt	3	E09	1	1	1	1	1	1	0.324592				amp
B	IS-wt	3	E10	1	1	1	1	1	1	0.368239				amp
B	IS-wt	3	E11	1	1	1	1	1	1	0.34959				amp
B	IS-wt	3	E12	0	0	0	0	0	0
B	IS-wt	3	F01	1	1	1	1	1	1	0.321111				amp
B	IS-wt	3	F02	1	1	0	0	1	0				wt	unknown	bad quality of upstream sequence chromatogram
B	IS-wt	3	F03	1	1	1	1	1	1	0.323497				amp
B	IS-wt	3	F04	0	0	0	0	0	0
B	IS-wt	3	F05	1	1	1	1	1	1	4.09697	wt		P138L	amp + Rho
B	IS-wt	3	F06	0	0	0	0	0	0
B	IS-wt	3	F07	0	0	0	0	0	0
B	IS-wt	3	F08	0	0	0	0	0	0
B	IS-wt	3	F09	1	1	1	1	1	1	0.351223				amp
B	IS-wt	3	F10	0	0	0	0	0	0
B	IS-wt	3	F11	0	0	0	0	0	0
B	IS-wt	3	F12	0	0	0	0	0	0
B	IS-wt	3	G01	0	0	0	0	0	0
B	IS-wt	3	G02	1	1	1	1	1	1	0.294112				amp
B	IS-wt	3	G03	1	1	1	1	1	1	0.361841				amp
B	IS-wt	3	G04	1	1	1	1	1	1	0.310356				amp
B	IS-wt	3	G05	1	1	1	1	1	1	0.330524				amp
B	IS-wt	3	G06	1	1	0	0	1	0				wt	unknown	bad quality of upstream sequence chromatogram
B	IS-wt	3	G07	0	0	0	0	0	0
B	IS-wt	3	G08	1	1	1	1	1	1	0.335199				amp
B	IS-wt	3	G09	1	1	1	1	1	1	0.331646				amp
B	IS-wt	3	G10	1	1	1	1	1	1	0.310082				amp
B	IS-wt	3	G11	1	1	1	1	1	1	0.365054				amp
B	IS-wt	3	G12	1	1	1	1	1	1	0.350328				amp
B	IS-wt	3	H01	0	0	0	0	0	0
B	IS-wt	3	H02	1	1	1	1	1	1	0.346053				amp
B	IS-wt	3	H03	1	1	1	1	1	1	0.30466				amp
B	IS-wt	3	H04	1	1	1	1	1	1	1.9069	C > T (heterozygote)	-31	wt	amp + point
B	IS-wt	3	H05	1	1	1	1	1	1	0.339573				amp
B	IS-wt	3	H06	1	1	1	1	1	1	0.352343				amp
B	IS-wt	3	H07	0	0	0	0	0	0
B	IS-wt	3	H08	0	0	0	0	0	0
B	IS-wt	3	H09	0	0	0	0	0	0
B	IS-wt	3	H10	0	0	0	0	0	0
B	IS-wt	3	H11	1	1	1	1	1	1	0.368132				amp
B	IS-wt	3	H12	1	1	1	1	1	1	1.08308	IS3 (forward)	-255 IS3 (forward)	wt	amp + IS
C	IS-wt	2	A02	0	0	0	0	0	0
C	IS-wt	2	A03	0	0	0	0	0	0
C	IS-wt	2	A04	0	0	0	0	0	0
C	IS-wt	2	A05	0	0	0	0	0	0
C	IS-wt	2	A06	1	1	0	0	1	0		IS5 (forward)	-29	wt	IS
C	IS-wt	2	A07	0	0	0	0	0	0
C	IS-wt	2	A08	0	0	0	0	0	0
C	IS-wt	2	A09	0	0	0	0	0	0
C	IS-wt	2	A10	0	0	0	0	0	0
C	IS-wt	2	A11	0	0	0	0	0	0
C	IS-wt	2	A12	0	0	0	0	0	0
C	IS-wt	2	B01	0	0	0	0	0	0
C	IS-wt	2	B02	0	0	0	0	0	0
C	IS-wt	2	B03	0	0	0	0	0	0
C	IS-wt	2	B04	0	0	0	0	0	0
C	IS-wt	2	B05	0	0	0	0	0	0
C	IS-wt	2	B06	1	1	0	0	1	0		IS5 (forward)	-29	wt	IS	exclude because of possible cross-contamination with well A06
C	IS-wt	2	B07	0	0	0	0	0	0
C	IS-wt	2	B08	0	0	0	0	0	0
C	IS-wt	2	B09	0	0	0	0	0	0
C	IS-wt	2	B10	0	0	0	0	0	0
C	IS-wt	2	B11	1	1	0	0	1	0		IS5 (forward)	-29	wt	IS
C	IS-wt	2	B12	0	0	0	0	0	0
C	IS-wt	2	C01	0	0	0	0	0	0
C	IS-wt	2	C02	0	0	0	0	0	0
C	IS-wt	2	C03	0	0	0	0	0	0
C	IS-wt	2	C04	0	0	0	0	0	0
C	IS-wt	2	C05	0	0	0	0	0	0
C	IS-wt	2	C06	0	0	0	0	0	0
C	IS-wt	2	C07	0	0	0	0	0	0
C	IS-wt	2	C08	0	0	0	0	0	0
C	IS-wt	2	C09	0	0	0	0	0	0
C	IS-wt	2	C10	0	0	0	0	0	0
C	IS-wt	2	C11	0	0	0	0	0	0
C	IS-wt	2	C12	0	0	0	0	0	0
C	IS-wt	2	D01	0	0	0	0	0	0
C	IS-wt	2	D02	0	0	0	0	0	0
C	IS-wt	2	D03	0	0	0	0	0	0
C	IS-wt	2	D04	0	0	0	0	0	0
C	IS-wt	2	D05	0	0	0	0	0	0
C	IS-wt	2	D06	0	0	0	0	0	0
C	IS-wt	2	D07	0	0	0	0	0	0
C	IS-wt	2	D08	0	0	0	0	0	0
C	IS-wt	2	D09	0	0	0	0	0	0
C	IS-wt	2	D10	0	0	0	0	0	0
C	IS-wt	2	D11	0	0	0	0	0	0
C	IS-wt	2	D12	0	0	0	0	0	0
C	IS-wt	2	E01	0	0	0	0	0	0
C	IS-wt	2	E02	0	1	0	0	1	0
C	IS-wt	2	E03	0	0	0	0	0	0
C	IS-wt	2	E04	0	0	0	0	0	0
C	IS-wt	2	E05	0	0	0	0	0	0
C	IS-wt	2	E06	0	0	0	0	0	0
C	IS-wt	2	E07	0	0	0	0	0	0
C	IS-wt	2	E08	0	0	0	0	0	0
C	IS-wt	2	E09	0	0	0	0	0	0
C	IS-wt	2	E10	0	0	0	0	0	0
C	IS-wt	2	E11	0	0	0	0	0	0
C	IS-wt	2	E12	0	0	0	0	0	0
C	IS-wt	2	F01	0	0	0	0	0	0
C	IS-wt	2	F02	0	0	0	0	0	0
C	IS-wt	2	F03	0	0	0	0	0	0
C	IS-wt	2	F04	0	0	0	0	0	0
C	IS-wt	2	F05	0	0	0	0	0	0
C	IS-wt	2	F06	0	0	0	0	0	0
C	IS-wt	2	F07	0	0	0	0	0	0
C	IS-wt	2	F08	0	0	0	0	0	0
C	IS-wt	2	F09	0	0	0	0	0	0
C	IS-wt	2	F10	0	0	0	0	0	0
C	IS-wt	2	F11	1	1	0	0	1	0		T > A	-24	wt	point
C	IS-wt	2	F12	1	1	0	0	1	0		T > A	-24	wt	point	exclude because of possible cross-contamination with well F11
C	IS-wt	2	G01	0	0	0	0	0	0
C	IS-wt	2	G02	0	0	0	0	0	0
C	IS-wt	2	G03	0	0	0	0	0	0
C	IS-wt	2	G04	0	0	0	0	0	0
C	IS-wt	2	G05	0	0	0	0	0	0
C	IS-wt	2	G06	1	0	0	0	0	0		C > T (heterozygote)	-31	wt	point
C	IS-wt	2	G07	0	0	0	0	0	0
C	IS-wt	2	G08	0	0	0	0	0	0
C	IS-wt	2	G09	0	0	0	0	0	0
C	IS-wt	2	G10	0	0	0	0	0	0
C	IS-wt	2	G11	0	0	0	0	0	0
C	IS-wt	2	G12	0	0	0	0	0	0
C	IS-wt	2	H01	0	0	0	0	0	0
C	IS-wt	2	H02	0	0	0	0	0	0
C	IS-wt	2	H03	0	0	0	0	0	0
C	IS-wt	2	H04	0	0	0	0	0	0
C	IS-wt	2	H05	0	0	0	0	0	0
C	IS-wt	2	H06	0	0	0	0	0	0
C	IS-wt	2	H07	0	0	0	0	0	0
C	IS-wt	2	H08	0	0	0	0	0	0
C	IS-wt	2	H09	0	0	0	0	0	0
C	IS-wt	2	H10	0	0	0	0	0	0
C	IS-wt	2	H11	0	0	0	0	0	0
C	IS-wt	2	H12	0	0	0	0	0	0
C	IS-wt	3	A02	0	0	0	0	0	0
C	IS-wt	3	A03	0	0	0	0	0	0
C	IS-wt	3	A04	0	0	0	0	0	0
C	IS-wt	3	A05	0	0	0	0	0	0
C	IS-wt	3	A06	0	0	0	0	0	0
C	IS-wt	3	A07	0	0	0	0	0	0
C	IS-wt	3	A08	0	0	0	0	0	0
C	IS-wt	3	A09	0	0	0	0	0	0
C	IS-wt	3	A10	0	0	0	0	0	0
C	IS-wt	3	A11	0	0	0	0	0	0
C	IS-wt	3	A12	0	0	0	0	0	0
C	IS-wt	3	B01	0	0	0	0	0	0
C	IS-wt	3	B02	0	0	0	0	0	0
C	IS-wt	3	B03	0	0	0	0	0	0
C	IS-wt	3	B04	0	0	0	0	0	0
C	IS-wt	3	B05	0	0	0	0	0	0
C	IS-wt	3	B06	0	0	0	0	0	0
C	IS-wt	3	B07	0	0	0	0	0	0
C	IS-wt	3	B08	0	0	0	0	0	0
C	IS-wt	3	B09	0	0	0	0	0	0
C	IS-wt	3	B10	0	0	0	0	0	0
C	IS-wt	3	B11	0	0	0	0	0	0
C	IS-wt	3	B12	0	0	0	0	0	0
C	IS-wt	3	C01	0	0	0	0	0	0
C	IS-wt	3	C02	0	0	0	0	0	0
C	IS-wt	3	C03	0	0	0	0	0	0
C	IS-wt	3	C04	0	0	0	0	0	0
C	IS-wt	3	C05	0	0	0	0	0	0
C	IS-wt	3	C06	0	0	0	0	0	0
C	IS-wt	3	C07	0	0	0	0	0	0
C	IS-wt	3	C08	0	0	0	0	0	0
C	IS-wt	3	C09	0	0	0	0	0	0
C	IS-wt	3	C10	0	0	0	0	0	0
C	IS-wt	3	C11	0	0	0	0	0	0
C	IS-wt	3	C12	0	0	0	0	0	0
C	IS-wt	3	D01	0	0	0	0	0	0
C	IS-wt	3	D02	0	0	0	0	0	0
C	IS-wt	3	D03	0	0	0	0	0	0
C	IS-wt	3	D04	0	0	0	0	0	0
C	IS-wt	3	D05	0	0	0	0	0	0
C	IS-wt	3	D06	0	0	0	0	0	0
C	IS-wt	3	D07	1	1	0	0	1	0		IS5 (forward)	-29	wt	IS
C	IS-wt	3	D08	0	0	0	0	0	0
C	IS-wt	3	D09	0	0	0	0	0	0
C	IS-wt	3	D10	0	0	0	0	0	0
C	IS-wt	3	D11	0	0	0	0	0	0
C	IS-wt	3	D12	0	0	0	0	0	0
C	IS-wt	3	E01	0	0	0	0	0	0
C	IS-wt	3	E02	0	0	0	0	0	0
C	IS-wt	3	E03	0	0	0	0	0	0
C	IS-wt	3	E04	0	0	0	0	0	0
C	IS-wt	3	E05	0	0	0	0	0	0
C	IS-wt	3	E06	0	0	0	0	0	0
C	IS-wt	3	E07	0	0	0	0	0	0
C	IS-wt	3	E08	0	0	0	0	0	0
C	IS-wt	3	E09	0	0	0	0	0	0
C	IS-wt	3	E10	0	0	0	0	0	0
C	IS-wt	3	E11	0	0	0	0	0	0
C	IS-wt	3	E12	0	0	0	0	0	0
C	IS-wt	3	F01	0	0	0	0	0	0
C	IS-wt	3	F02	0	0	0	0	0	0
C	IS-wt	3	F03	0	0	0	0	0	0
C	IS-wt	3	F04	0	0	0	0	0	0
C	IS-wt	3	F05	0	0	0	0	0	0
C	IS-wt	3	F06	0	0	0	0	0	0
C	IS-wt	3	F07	0	0	0	0	0	0
C	IS-wt	3	F08	0	0	0	0	0	0
C	IS-wt	3	F09	0	0	0	0	0	0
C	IS-wt	3	F10	0	0	0	0	0	0
C	IS-wt	3	F11	0	0	0	0	0	0
C	IS-wt	3	F12	0	0	0	0	0	0
C	IS-wt	3	G01	0	0	0	0	0	0
C	IS-wt	3	G02	0	0	0	0	0	0
C	IS-wt	3	G03	0	0	0	0	0	0
C	IS-wt	3	G04	0	0	0	0	0	0
C	IS-wt	3	G05	0	0	0	0	0	0
C	IS-wt	3	G06	0	0	0	0	0	0
C	IS-wt	3	G07	0	0	0	0	0	0
C	IS-wt	3	G08	0	0	0	0	0	0
C	IS-wt	3	G09	0	0	0	0	0	0
C	IS-wt	3	G10	0	0	0	0	0	0
C	IS-wt	3	G11	0	0	0	0	0	0
C	IS-wt	3	G12	0	0	0	0	0	0
C	IS-wt	3	H01	0	0	0	0	0	0
C	IS-wt	3	H02	0	0	0	0	0	0
C	IS-wt	3	H03	0	0	0	0	0	0
C	IS-wt	3	H04	0	0	0	0	0	0
C	IS-wt	3	H05	0	0	0	0	0	0
C	IS-wt	3	H06	0	0	0	0	0	0
C	IS-wt	3	H07	0	0	0	0	0	0
C	IS-wt	3	H08	0	0	0	0	0	0
C	IS-wt	3	H09	0	0	0	0	0	0
C	IS-wt	3	H10	0	0	0	0	0	0
C	IS-wt	3	H11	0	0	0	0	0	0
C	IS-wt	3	H12	0	0	0	0	0	0
D	IS-wt	2	A02	0	0	0	0	0	0
D	IS-wt	2	A03	0	0	0	0	0	0
D	IS-wt	2	A04	0	0	0	0	0	0
D	IS-wt	2	A05	1	1	0	0	1	0		wt		wt	unknown, maybe tetA-yfp only amplification?
D	IS-wt	2	A06	0	0	0	0	0	0
D	IS-wt	2	A07	0	0	0	0	0	0
D	IS-wt	2	A08	0	0	0	0	0	0
D	IS-wt	2	A09	0	0	0	0	0	0
D	IS-wt	2	A10	0	1	0	0	1	0
D	IS-wt	2	A11	1	1	0	0	1	0		wt		A280E	rho
D	IS-wt	2	A12	0	0	0	0	0	0
D	IS-wt	2	B01	0	0	0	0	0	0
D	IS-wt	2	B02	1	1	1	1	1	0	1.55809	wt		wt	amp
D	IS-wt	2	B03	0	0	0	0	0	0
D	IS-wt	2	B04	0	0	0	0	0	0
D	IS-wt	2	B05	0	0	0	0	0	0
D	IS-wt	2	B06	0	1	0	0	1	0
D	IS-wt	2	B07	0	1	0	0	1	0
D	IS-wt	2	B08	0	0	0	0	0	0
D	IS-wt	2	B09	0	1	0	0	1	0
D	IS-wt	2	B10	0	1	0	0	1	0
D	IS-wt	2	B11	0	0	0	0	0	0
D	IS-wt	2	B12	0	1	0	0	1	0
D	IS-wt	2	C01	0	0	0	0	0	0
D	IS-wt	2	C02	1	1	0	0	1	0		wt		I247F	rho
D	IS-wt	2	C03	0	0	0	0	0	0
D	IS-wt	2	C04	0	0	0	0	0	0
D	IS-wt	2	C05	0	0	0	0	0	0
D	IS-wt	2	C06	1	1	0	0	1	0		deletion	-(793-102)	wt	deletion
D	IS-wt	2	C07	0	0	0	0	0	0
D	IS-wt	2	C08	0	0	0	0	0	0
D	IS-wt	2	C09	1	1	0	0	1	0		wt		P138L	rho
D	IS-wt	2	C10	0	0	0	0	0	0
D	IS-wt	2	C11	0	0	0	0	0	0
D	IS-wt	2	C12	1	1	0	0	1	0		wt		G63V	rho
D	IS-wt	2	D01	0	0	0	0	0	0
D	IS-wt	2	D02	0	1	0	0	1	0
D	IS-wt	2	D03	0	0	0	0	0	0
D	IS-wt	2	D04	0	0	0	0	0	0
D	IS-wt	2	D05	0	1	0	0	1	0
D	IS-wt	2	D06	1	1	0	0	1	0		deletion	-(793-102)	wt	deletion	exclude because of possible cross-contamination with well C06
D	IS-wt	2	D07	0	0	0	0	0	0
D	IS-wt	2	D08	0	0	0	0	0	0
D	IS-wt	2	D09	1	1	0	0	1	0		wt		R296C	rho
D	IS-wt	2	D10	0	0	0	0	0	0
D	IS-wt	2	D11	0	0	0	0	0	0
D	IS-wt	2	D12	0	0	0	0	0	0
D	IS-wt	2	E01	0	0	0	0	0	0
D	IS-wt	2	E02	0	0	0	0	0	0
D	IS-wt	2	E03	0	0	0	0	0	0
D	IS-wt	2	E04	0	0	0	0	0	0
D	IS-wt	2	E05	0	0	0	0	0	0
D	IS-wt	2	E06	0	0	0	0	0	0
D	IS-wt	2	E07	1	1	0	0	1	0		wt		T365I	rho
D	IS-wt	2	E08	0	1	0	0	1	0
D	IS-wt	2	E09	0	0	0	0	0	0
D	IS-wt	2	E10	0	0	0	0	0	0
D	IS-wt	2	E11	0	1	0	0	1	0
D	IS-wt	2	E12	0	0	0	0	0	0
D	IS-wt	2	F01	0	0	0	0	0	0
D	IS-wt	2	F02	0	0	0	0	0	0
D	IS-wt	2	F03	0	0	0	0	0	0
D	IS-wt	2	F04	0	0	0	0	0	0
D	IS-wt	2	F05	0	1	0	0	1	0
D	IS-wt	2	F06	0	0	0	0	0	0
D	IS-wt	2	F07	0	1	0	0	1	0
D	IS-wt	2	F08	0	0	0	0	0	0
D	IS-wt	2	F09	0	0	0	0	0	0
D	IS-wt	2	F10	0	0	0	0	0	0
D	IS-wt	2	F11	1	1	1	1	1	1	1.52239	wt		IS5 insertion upstream of rho	amp + rho
D	IS-wt	2	F12	0	0	0	0	0	0
D	IS-wt	2	G01	0	0	0	0	0	0
D	IS-wt	2	G02	0	1	0	0	1	0
D	IS-wt	2	G03	0	0	0	0	0	0
D	IS-wt	2	G04	0	0	0	0	0	0
D	IS-wt	2	G05	0	1	0	0	1	0
D	IS-wt	2	G06	0	0	0	0	0	0
D	IS-wt	2	G07	1	1	1	1	1	1	1.81304	wt		wt	amp
D	IS-wt	2	G08	0	1	0	0	1	0
D	IS-wt	2	G09	1	1	0	0	1	0		C > A	-333	R296P	point + Rho
D	IS-wt	2	G10	0	0	0	0	0	0
D	IS-wt	2	G11	1	1	1	1	1	1	1.42978	wt		IS5 insertion upstream of rho	amp + rho	exclude because of possible cross-contamination with well F11
D	IS-wt	2	G12	0	0	0	0	0	0
D	IS-wt	2	H01	0	0	0	0	0	0
D	IS-wt	2	H02	1	1	0	0	1	0		wt		wt	unknown, maybe tetA-yfp only amplification?
D	IS-wt	2	H03	0	0	0	0	0	0
D	IS-wt	2	H04	0	0	0	0	0	0
D	IS-wt	2	H05	0	0	0	0	0	0
D	IS-wt	2	H06	0	1	0	0	1	0
D	IS-wt	2	H07	0	0	0	0	0	0
D	IS-wt	2	H08	0	0	0	0	0	0
D	IS-wt	2	H09	0	0	0	0	0	0
D	IS-wt	2	H10	0	0	0	0	0	0
D	IS-wt	2	H11	0	0	0	0	0	0
D	IS-wt	2	H12	0	0	0	0	0	0
D	IS-wt	3	A02	1	1	0	0	1	0		T > A	-24	wt	point
D	IS-wt	3	A03	1	1	1	1	1	1	1.57775	wt		wt	amp
D	IS-wt	3	A04	0	0	0	0	0	0
D	IS-wt	3	A05	1	1	0	0	0	0					unknown	no PCR product obtained
D	IS-wt	3	A06	0	1	0	0	1	0
D	IS-wt	3	A07	0	0	0	0	0	0
D	IS-wt	3	A08	0	0	0	0	0	0
D	IS-wt	3	A09	1	1	0	0	1	0		wt		wt	unknown, maybe tetA-yfp only amplification?
D	IS-wt	3	A10	0	0	0	0	0	0
D	IS-wt	3	A11	0	0	0	0	0	0
D	IS-wt	3	A12	0	0	0	0	0	0
D	IS-wt	3	B01	0	0	0	0	0	0
D	IS-wt	3	B02	0	0	0	0	0	0
D	IS-wt	3	B03	1	1	1	1	1	1	5.65051	C > T (heterozygote)	-635	R252C	amp + point + Rho
D	IS-wt	3	B04	0	0	0	0	0	0
D	IS-wt	3	B05	0	0	0	0	0	0
D	IS-wt	3	B06	0	0	0	0	0	0
D	IS-wt	3	B07	0	0	0	0	0	0
D	IS-wt	3	B08	0	1	0	0	1	0
D	IS-wt	3	B09	1	1	0	0	1	1	6.87739	IS5 (forward)	-213	wt	amp + IS	endpoint CFP fluorescence is below threshold for YFP+CFP classification, classification as amplification based on transient increase in CFP fluorescence
D	IS-wt	3	B10	1	1	0	0	1	0		wt		M416I	rho
D	IS-wt	3	B11	0	0	0	0	0	0
D	IS-wt	3	B12	1	1	0	0	1	0		C > A	-333	T314N	point + Rho
D	IS-wt	3	C01	0	0	0	0	0	0
D	IS-wt	3	C02	0	0	0	0	0	0
D	IS-wt	3	C03	0	0	0	0	0	0
D	IS-wt	3	C04	0	1	0	0	1	0
D	IS-wt	3	C05	1	1	0	0	1	0		wt		H239N	rho
D	IS-wt	3	C06	0	1	0	0	1	0
D	IS-wt	3	C07	0	0	0	0	0	0
D	IS-wt	3	C08	0	0	0	0	0	0
D	IS-wt	3	C09	0	0	0	0	0	0
D	IS-wt	3	C10	0	0	0	0	0	0
D	IS-wt	3	C11	0	0	0	0	0	0
D	IS-wt	3	C12	0	0	0	0	0	0
D	IS-wt	3	D01	0	0	0	0	0	0
D	IS-wt	3	D02	0	0	0	0	0	0
D	IS-wt	3	D03	0	0	0	0	0	0
D	IS-wt	3	D04	0	0	0	0	0	0
D	IS-wt	3	D05	0	1	0	0	1	0
D	IS-wt	3	D06	0	0	0	0	0	0
D	IS-wt	3	D07	1	1	0	0	1	0		wt		L17F	rho
D	IS-wt	3	D08	0	0	0	0	0	0
D	IS-wt	3	D09	0	0	0	0	0	0
D	IS-wt	3	D10	0	0	0	0	0	0
D	IS-wt	3	D11	0	0	0	0	0	0
D	IS-wt	3	D12	0	0	0	0	0	0
D	IS-wt	3	E01	0	1	0	0	1	0
D	IS-wt	3	E02	0	0	0	0	0	0
D	IS-wt	3	E03	0	0	0	0	0	0
D	IS-wt	3	E04	0	0	0	0	0	0
D	IS-wt	3	E05	0	0	0	0	0	0
D	IS-wt	3	E06	0	1	0	0	1	0
D	IS-wt	3	E07	0	0	0	0	0	0
D	IS-wt	3	E08	1	1	0	0	1	0					unknown	did not grow on streak
D	IS-wt	3	E09	1	1	0	0	1	0		wt		wt	unknown
D	IS-wt	3	E10	0	0	0	0	0	0
D	IS-wt	3	E11	0	0	0	0	0	0
D	IS-wt	3	E12	1	1	0	0	1	0		T > A	-149	I382N	point + Rho
D	IS-wt	3	F01	0	0	0	0	0	0
D	IS-wt	3	F02	0	0	0	0	0	0
D	IS-wt	3	F03	0	0	0	0	0	0
D	IS-wt	3	F04	0	1	0	0	1	0
D	IS-wt	3	F05	0	0	0	0	0	0
D	IS-wt	3	F06	0	0	0	0	0	0
D	IS-wt	3	F07	0	0	0	0	0	0
D	IS-wt	3	F08	0	0	0	0	0	0
D	IS-wt	3	F09	0	0	0	0	0	0
D	IS-wt	3	F10	0	0	0	0	0	0
D	IS-wt	3	F11	0	0	0	0	0	0
D	IS-wt	3	F12	0	0	0	0	0	0
D	IS-wt	3	G01	0	1	0	0	1	0
D	IS-wt	3	G02	0	1	0	0	1	0
D	IS-wt	3	G03	0	1	0	0	1	0
D	IS-wt	3	G04	0	0	0	0	0	0
D	IS-wt	3	G05	1	1	0	0	1	0		wt		NIAQ duplication (190-193)	rho
D	IS-wt	3	G06	0	1	0	0	1	0
D	IS-wt	3	G07	0	1	0	0	1	0
D	IS-wt	3	G08	0	0	0	0	0	0
D	IS-wt	3	G09	0	0	0	0	0	0
D	IS-wt	3	G10	0	1	0	0	1	0
D	IS-wt	3	G11	0	1	0	0	1	0
D	IS-wt	3	G12	0	0	0	0	0	0
D	IS-wt	3	H01	0	0	0	0	0	0
D	IS-wt	3	H02	0	0	0	0	0	0
D	IS-wt	3	H03	0	0	0	0	0	0
D	IS-wt	3	H04	0	1	0	0	1	0
D	IS-wt	3	H05	0	0	0	0	0	0
D	IS-wt	3	H06	0	0	0	0	0	0
D	IS-wt	3	H07	1	1	0	0	1	0		wt		A317T	rho
D	IS-wt	3	H08	0	0	0	0	0	0
D	IS-wt	3	H09	0	1	0	0	1	0
D	IS-wt	3	H10	1	1	0	0	1	0		wt		maybe I382N?	unknown, Rho?
D	IS-wt	3	H11	1	1	0	0	1	0		C > A	-333	wt	point
D	IS-wt	3	H12	0	0	0	0	0	0

## Sheet: Summary (source data Fig 2,3)
				Final fluorescence phenotype				Mutation types
Locus	Genetic background	Replicate experiment	Rescued	YFP	YFP+CFP	no fluorescence increase		deletion	IS insertion	point	Rho	amplification	unknown	amp+point	Rho+amp	amp+insertion	point+Rho	amp+point+Rho	rho+ins	del+amp
A	IS-wt	1	5	2	3	0			1			1		1		1			1
B	IS-wt	1	77	1	76	0					1	74			1					1
C	IS-wt	1	3	2	1	0			1	1						1
D	IS-wt	1	5	4	1	0					3	2
A	IS-free	1	0	0	0	0
B	IS-free	1	10	6	0	4		6			3		1
C	IS-free	1	0	0	0	0
D	IS-free	1	8	5	2	1				4	2	2
B	ΔIS5I	1	9	5	3	1		2			1	3	1	2
A	IS-wt	2	5	3	1	1			1	2			1	1
A	IS-wt	3	3	2	0	1				3
B	IS-wt	2	39	5	33	1					2	34	3
B	IS-wt	3	62	4	58	0		2				55	2	1	1	1
C	IS-wt	2	6	5	0	1	exclude two YFP		3	3											exclude one IS and one point
C	IS-wt	3	1	1	0	0			1
D	IS-wt	2	15	11	4	0	exclude one YFP+CFP, one YFP	2			6	2	2		2		1				exclude one amp+rho, exclude one deletion
D	IS-wt	3	17	15	2	0				2	5	1	5			1	2	1
