# Supplementary material for: Complex chromosomal neighborhood effects determine the adaptive potential of a gene under selection
Source: eLife. 2017 Jul 25;6:e25100. doi: 10.7554/eLife.25100 (PMC5526668; doi:10.7554/eLife.25100)
Supplement: Supplementary file 3. — Excel table with all strains, plasmids and oligonucleotides used in this study DOI: http://dx.doi.org/10.7554/eLife.25100.038 [file elife-25100-supp3.xlsx]

## Sheet: strains
Strain name	Genotype	Source
MG1655	F- λ- ilvG- rfb-50 rph-1	lab collection
MS004	MG1655 ΔtolC732::FRT	this study
MS004A	MS004 A::p0-RBS-tetA-yfp-FRT-pR-cfp	this study
MS004B	MS004 B::p0-RBS-tetA-yfp-FRT-pR-cfp	this study
MS004C	MS004 C::p0-RBS-tetA-yfp-FRT-pR-cfp	this study
MS004D	MS004 D::p0-RBS-tetA-yfp-FRT-pR-cfp	this study
MS004E	MS004 E::p0-RBS-tetA-yfp-FRT-pR-cfp	this study
MS004B ΔIS5I	MS004B ΔIS5I::cat	this study
MDS42	MG1655 ΔfhuACDB ΔendA + deletion of 699 additional genes, including all IS elements and cryptic prophages	2
MS038	MDS42 ΔtolC732::FRT	this study
MS038A	MS038 A::p0-RBS-tetA-yfp-FRT-pR-cfp	this study
MS038B	MS038 B::p0-RBS-tetA-yfp-FRT-pR-cfp	this study
MS038C	MS038 C::p0-RBS-tetA-yfp-FRT-pR-cfp	this study
MS038D	MS038 D::p0-RBS-tetA-yfp-FRT-pR-cfp	this study
JW5503-1	F-, Δ(araD-araB)567, ΔlacZ4787(::rrnB-3), λ-, ΔtolC732::kan, rph-1, Δ(rhaD-rhaB)568, hsdR514 ΔtolC732::kan	1
NEB 5 alpha	fhuA2 Δ(argF-lacZ)U169 phoA glnV44 Φ80 Δ(lacZ)M15 gyrA96 recA1 relA1 endA1 thi-1 hsdR17	New England Biolabs
TKC	tetA, cat, kan	3
MS004 RhoS153F	MS004 rhoS153F::kan	this study
MS004 RhoM416I	MS004 rhoM416I::kan	this study
MS004A RhoS153F	MS004A rhoS153F::kan	this study
MS004A RhoM416I	MS004A rhoM416I::kan	this study
MS004B RhoS153F	MS004B rhoS153F::kan	this study
MS004B RhoM416I	MS004B rhoM416I::kan	this study
MS004C RhoS153F	MS004C rhoS153F::kan	this study
MS004C RhoM416I	MS004C rhoM416I::kan	this study
MS004D RhoS153F	MS004D rhoS153F::kan	this study
MS004D RhoM416I	MS004D rhoM416I::kan	this study
DH5a pir	F' endA1 hsdR17 (rK-mK plus) glnV44 thi1 recA1 gyr ∆(Nalr) relA1 ∆(lacIZYA-argF)U169 deoR(ø80dlac ∆(lacZ) M15) lpir	lab collection
1	Baba T et al. (2006) Construction of Escherichia coli K-12 in-frame, single-gene knockout mutants: the Keio collection. Mol Syst Biol 2:2006.0008.
2	Pósfai G et al. (2006) Emergent properties of reduced-genome Escherichia coli. Science 312:1044–1046.
3	Sharan SK, Thomason LC, Kuznetsov SG, Court DL (2009) Recombineering: a homologous recombination-based method of genetic engineering. Nat Protoc 4:206–223.

## Sheet: plasmids
Name	Purpose	Source
pAH81-FRT-cfp	template for CFP gene	1 / lab collection
pAnc	reporter plasmid (p0 control)	this study
pCP20	flip recombinase / marker removal	2
pEv_145TC-YFP	reporter plasmid	this study
pEv_24TA-YFP	reporter plasmid	this study
pEv_25+AA-YFP	reporter plasmid	this study
pEv_31CT-YFP	reporter plasmid	this study
pEv_92GT-YFP	reporter plasmid	this study
pEv_d111-YFP	reporter plasmid	this study
pIS1R-YFP	reporter plasmid (IS1 5' terminus)	this study
pIS2R-YFP	reporter plasmid (IS2 5' terminus)	this study
pIS3F-YFP	reporter plasmid (IS3 3' terminus)	this study
pIS5F-YFP	reporter plasmid (IS5 3' terminus)	this study
pEv_IS1R50-YFP	reporter plasmid	this study
pEv_IS1R50_rnd20-YFP	reporter plasmid	this study
pEv_IS5F50(B09)-YFP	reporter plasmid	this study
pEv_IS5F50(C09)-YFP	reporter plasmid	this study
pKD3	cam template for recombineering	2
pKD13	kan template for recombineering	2
pMS7	reporter cassette template for recombineering, pir dependent replication	this study
pSIM6	recombineering helper plasmid	3
pZA21-empty	reporter plasmid, autofluorescence control	this study
pZA21-YFP	reference reporter plasmids	lab collection
1	Haldimann A, Wanner BL (2001) Conditional-Replication, Integration, Excision, and Retrieval Plasmid-Host Systems for Gene Structure-Function Studies of Bacteria. J Bacteriol.
2	Datsenko KA, Wanner BL (2000) One-step inactivation of chromosomal genes in Escherichia coli K-12 using PCR products. Proc Natl Acad Sci USA 97:6640–6645.
3	Sharan SK, Thomason LC, Kuznetsov SG, Court DL (2009) Recombineering: a homologous recombination-based method of genetic engineering. Nat Protoc 4:206–223.

## Sheet: oligonucleotides
Name	Sequence	Purpose
p0_LCR_F0	ATCCTCGAGCCGCCAGTGTCGACGCGAAAAAACCC	ligation chain reaction for p0 random sequence
p0_LCR_F103	GTTGCGCGTCCGTATCAAGATCCTCTTAATAAGCCCCCG	ligation chain reaction for p0 random sequence
p0_LCR_F142	TCACTGTTGGTTGTAGAGCCCAGGACGGGTTGGCCA	ligation chain reaction for p0 random sequence
p0_LCR_F178	GATGTGCGACTATATCGCTTAGTGGCTCTTGGGCCGCGG	ligation chain reaction for p0 random sequence
p0_LCR_F217	TGCGTTACCTTGCAGGAATTGAGGCCGTCCGTTAAT	ligation chain reaction for p0 random sequence
p0_LCR_F35	CGCCGAAGCGGGGTTTTTTGCGAACTCGGCCG	ligation chain reaction for p0 random sequence
p0_LCR_F67	AACCGGAAAGACGGGCTTCAAAGCAACCTGACCACG	ligation chain reaction for p0 random sequence
p0_LCR_R0	ACTGGCGGCTCGAGGAT	ligation chain reaction for p0 random sequence
p0_LCR_R120	GGCTCTACAACCAACAGTGACGGGGGCTTATTAAGAGGATCT	ligation chain reaction for p0 random sequence
p0_LCR_R162	ACTAAGCGATATAGTCGCACATCTGGCCAACCCGTCCTG	ligation chain reaction for p0 random sequence
p0_LCR_R17	AAACCCCGCTTCGGCGGGGTTTTTTCGCGTCGAC	ligation chain reaction for p0 random sequence
p0_LCR_R201	TTCCTGCAAGGTAACGCACCGCGGCCCAAGAGCC	ligation chain reaction for p0 random sequence
p0_LCR_R235	CTCCAATTGGTCGACGGAAATTAACGGACGGCCTCAA	ligation chain reaction for p0 random sequence
p0_LCR_R253	TTCCGTCGACCAATTGGAG	ligation chain reaction for p0 random sequence
p0_LCR_R51	GCCCGTCTTTCCGGTTCGGCCGAGTTCGCAAA	ligation chain reaction for p0 random sequence
p0_LCR_R83	TGATACGGACGCGCAACCGTGGTCAGGTTGCTTTGAA	ligation chain reaction for p0 random sequence
tetAyfp_fuse_1	GCTACCGCTGCCGCTACCAGCACTTGTCTCCTGTTTACT	fusion PCR of tetA-YFP
tetAyfp_fuse_2	GGTAGCGGCAGCGGTAGCAGTAAAGGAGAAGAACTTTTCACT	fusion PCR of tetA-YFP
A_int_f	GCACCGTCGCTGAGACTGAAAGCTTCATTTTTCGTCCATGATGGCGTTGTACCGGAAAGACGGGCTTC	reporter cassette recombineering
A_int_r	ATTTCTTAAATTATCTTAATCCTTAGACAAGGAAATAAATCAGTTCCAGACGAGGCCTTATGCTAGCTTC	reporter cassette recombineering
B_int_f	GGCAACAGATCATGTCAGATAAAAATGAGAGGGTAGTCACATTTTCTTGCACCGGAAAGACGGGCTTC	reporter cassette recombineering
B_int_r	CAAATAGCTGTTCTTTTTACGGAAATACTTATGAACTGGCTGGAATAAAGCGAGGCCTTATGCTAGCTTC	reporter cassette recombineering
C_int_f	AAATGAGTCAACGCATTTTCTAAAGAAATTGTTCGTTCGTCGTAAATTTACCGGAAAGACGGGCTTC	reporter cassette recombineering
C_int_r	TGTTTTCGTTGACAAATTGCGCAACACGGTCTGTTTTGCGATCATCTTGCGAGGCCTTATGCTAGCTTC	reporter cassette recombineering
D_int_f	AATTTTTATCAAAAAAATCATAAAAAATTGACCGGTTAGACTGTTAACAAGGAAAGACGGGCTTCAA	reporter cassette recombineering
D_int_r	ATACGGTGCGCCCCCGTGATTTCAAACAATAAGTAGCCAAAAGGTGAATACGAGGCCTTATGCTAGCT	reporter cassette recombineering
E_int_f	CCATGTCCCCGAACAAGTGTTCACTATGTCCCCGGACCGTACACCCCAAACCGGAAAGACGGGCTTC	reporter cassette recombineering
E_int_r	TCGGAAGGGAAGAGGGAGTGCGGGAAATTTAAGCTGGATCACATATTGCCGAGGCCTTATGCTAGCTTC	reporter cassette recombineering
IS5I_ko_f	AACAACCGTATCAGAATAGATACTTTCTTTAGGAATTTTTGTTTTATTAAGTGTAGGCTGGAGCTGCTTC	IS5I knockout recombineering
IS5I_ko_r	AAATTTCCTGTGCTTTCTGATTTTATTGTGTCATTTATGTTAGGGATTAACATGGGAATTAGCCATGGTCC	IS5I knockout recombineering
valU_ko_f	CTCCCTATAATGCGACTCCACACAGCGGGGGTGATTAGCTCAGCTGGGAGTGTAGGCTGGAGCTGCTTCG	valU operon knockout
valU_ko_r	AGTAAAAAAGCGCCTTTAGGGCGCTTTTTTACATTGGTGGGTCGTGCAGGATTCCGGGGATCCGTCGACC	valU operon knockout
valU_ko_r2	TAGGGCGCTTTTTTACATTGGTGGGTCGTGCAGGATTCGAACCTGCGACCATTCCGGGGATCCGTCGACC	valU operon knockout
xapR_ko_f	CGTTTCTGGTGGCGATGCCTGAAGAGCATCATCTCTCATCATTTTCCACCTGTAGGCTGGAGCTGCTTCG	xapR control knockout
xapR_ko_r	CTTTTTTGCTATCTGCGATTTGCGAAATTGCCTGATGCGCTTCACTTAGCATTCCGGGGATCCGTCGACC	xapR control knockout
A_flank_f	TACGTTCCAGCACTTTGACG	reporter cassette integration test
A_flank_r	TCTCATTTATCGACTCCACATCC	reporter cassette integration test
B_flank_f	ACGGCTTAAATCACGTACCG	reporter cassette integration test, reporter cassette deletion verification
B_flank_r	ACTGTGCAGGGCGATCTAAC	reporter cassette integration test, reporter cassette deletion verification
C_flank_f	ATGCCATCCATAATGGCTTC	reporter cassette integration test, reporter cassette deletion verification
C_flank_r	TCCCAGCTGAGCTAATCACC	reporter cassette integration test, reporter cassette deletion verification
D_flank_f	AGCACCAAAACCCACGTAAC	reporter cassette integration test, reporter cassette deletion verification
D_flank_r	AAATGCCGGAAGATGAAATC	reporter cassette integration test, reporter cassette deletion verification
E_flank_f	GCTGGAGCCACTTGTAGCC	reporter cassette integration test
E_flank_r	TCCTTGCTGAATCATTTTGTTC	reporter cassette integration test
IS5I_flank_r	TGAAGCATGATGATTTGCTG	knockout test
tolC_flank_f	TCGCGCTAAATACTGCTTCA	knockout test
tolC_flank_r	GAAGAATGCGGCAGATAACC	knockout test
valU_flank	GTTGACAAATTGCGCAACAC	knockout test
xapR_flank	TGTCGGATATCTGGTGGTGA	knockout test
IS5I_flank_f	TCACTGCCATACCGACTACG	knockout test, junction test primer
tetA_pseq1_f	TGGCAAGACTGGCATGATAA	PCR of upstream region in evolved clones for sequencing
tetA_pseq2_f	TCCGAAGCAATAAATTCACG	PCR of upstream region in evolved clones for sequencing
A_seq_f	GATGACTTTCGAACCCAACC	PCR of upstream region in evolved clones for sequencing
B_seq_f	TGCCCGATAATTGAACAACA	PCR of upstream region in evolved clones for sequencing
B_seq2_f	TAGGAATCACTTCCCCAACG	PCR of upstream region in evolved clones for sequencing
B_seq3_f	ATTTACCTGGCTTGCGTCAC	PCR of upstream region in evolved clones for sequencing
B_seq4_f	AAAACCGACGTTTCATCAGC	PCR of upstream region in evolved clones for sequencing
C_seq_f	TTGGCTCGGATTGAACAAAT	PCR of upstream region in evolved clones for sequencing
D_seq_f	TTTGACTGAAATCGGTCGTG	PCR of upstream region in evolved clones for sequencing
arb1	GGCCACGCGTCGACTAGTACNNNNNNNNNNGATAT	arbitrary PCR of upstream regions of evolved clones
arb2	GGCCACGCGTCGACTAGTAC	arbitrary PCR of upstream regions of evolved clones
arb6	GGCCACGCGTCGACTAGTACNNNNNNNNNNACGCC	arbitrary PCR of upstream regions of evolved clones
tetA_arb2	TGGCAAGACTGGCATGATAAGGC	tetA nested primer for arbitrary PCR
rho_seq_f	TCCTGCCATACCATTCACAA	PCR of rho for sequencing
rho_seq_r	TAACATGCCAGCAAATTCCA	PCR of rho for sequencing
IS1B_flank	GATTCACCGGCTCATTCAGT	junction test primer
IS1C_flank	TACAAAGGTGGAGGCAAACC	junction test primer
IS2D_flank_r	AGAATTCCCTCTGGGGTTTG	junction test primer
IS3C_flank_f	GTACGAGTATTGCCGGAAGC	junction test primer
IS3D_flank_f	ATAATTGACGGAGCGACCTC	junction test primer
IS3E_flank_r	CGCTTTCTCGAACAAAAAGG	junction test primer
IS5B_flank_f	TAAAAATGGGGCGTTGAGAC	junction test primer
IS5H_flank_r	TTCGTATTTGGGCCATTACC	junction test primer
145TC_f	ATCCTCTTAACAAGCCCCCGTC	site directed mutagenesis of reporter plasmids
145TC_r	CTTGATACGGACGCGCAA	site directed mutagenesis of reporter plasmids
24TA_f	GTCCGTTAATATCCGTCGACAG	site directed mutagenesis of reporter plasmids
24TA_r	GGCCTCAATTCCTGCAAG	site directed mutagenesis of reporter plasmids
31CT_f	TGAGGCCGTCTGTTAATTTCC	site directed mutagenesis of reporter plasmids
31CT_r	ATTCCTGCAAGGTAACGC	site directed mutagenesis of reporter plasmids
92GT_f	CCAGATGTGCTACTATATCGCTTAGTGG	site directed mutagenesis of reporter plasmids
92GT_r	CCAACCCGTCCTGGGCTC	site directed mutagenesis of reporter plasmids
d111_f	ACGGGTTGGCCAGATGTG	site directed mutagenesis of reporter plasmids
d111_r	CCAACAGTGACGGGGGCT	site directed mutagenesis of reporter plasmids
IS1R50_f	TAAATCAGTAAGTTGGCAGCATCACCCAGATGTGCGACTATATC	site directed mutagenesis of reporter plasmids
IS1R50_r	GTGTATGATGGTGTTTTTGAGCTGCGATCTTGATACGGACGCG	site directed mutagenesis of reporter plasmids
IS5F50_B09_f	ATTTCCCCGCTTATTCGCACCTTCCCTTGCAGGAATTGAGGCCG	site directed mutagenesis of reporter plasmids
IS5F50_B09_r	TCTTCTCGGCTGACTCAGTCATTTCCCAACCCGTCCTGGGCTC	site directed mutagenesis of reporter plasmids
IS5F50_C09_f	ATTTCCCCGCTTATTCGCACCTTCCTTAATTTCCGTCGACAGG	site directed mutagenesis of reporter plasmids
IS5F50_C09_r	TCTTCTCGGCTGACTCAGTCATTTCAAGCGATATAGTCGCACATC	site directed mutagenesis of reporter plasmids
rnd20_f	TAATCATCTCCTTAGTGGCTCTTGGGCC	site directed mutagenesis of reporter plasmids
rnd20_r	CGATGTCCCCGTGATGCTGCCAACTTAC	site directed mutagenesis of reporter plasmids
yfp_int_seq_r	CCTTCACCCTCTCCACTGAC	sequencing primer for reporter plasmids
qtetA_f	TGAAGTGGTTCGGTTGGTTAG	qPCR for tetA-yfp copy number
qtetA_r	AAAGGGACTATGCGGTGAAA	qPCR for tetA-yfp copy number
qa_f	CCCTGCTCGCTATTACTGCT	qPCR reference
qa_r	CTTGGCTGGTGTTGTTTGTG	qPCR reference
qb_f	CGCTGACACAGCTGACAAAT	qPCR reference
qb_r	CACCGGTGGGTTAAAGTACG	qPCR reference
qc_f	ATTCCTTCGTTCGCCAGTTC	qPCR reference
qc_r	GCTCACGCCAATAAGTTTCC	qPCR reference
qd_f	GTGGTGTGTGATGCTGGTTT	qPCR reference
qd_r	GGAGTTGCGGATTATGGTGT	qPCR reference
IS1r_Eco_in	TCATGAATTCGGTGATGCTGCCAACTTACTG	cloning of truncated IS into reporter plasmid
IS1r_Xho_out	AGATCTCGAGGATTACGTGCAGCTTTCCCTT	cloning of truncated IS into reporter plasmid
IS2r_Eco_in	TCATGAATTCTAGACTGGCCCCCTGAATCT	cloning of truncated IS into reporter plasmid
IS2r_Xho_out	AGATCTCGAGCTCTCCGATAACATGGTGTATA	cloning of truncated IS into reporter plasmid
IS3f_Eco_in	TCATGAATTCTGATCCTACCCACGTAATATGG	cloning of truncated IS into reporter plasmid
IS3f_Xho_out	AGATCTCGAGCGGAAGTTCAGCCCGGTCAG	cloning of truncated IS into reporter plasmid
IS5f_Eco_in	TCATGAATTCGGAAGGTGCGAATAAGCGGG	cloning of truncated IS into reporter plasmid
IS5f_Xho_out	AGATCTCGAGCATGAAGGCCCACATTGGTG	cloning of truncated IS into reporter plasmid
EC_ko_f	TAACCACTTTGGCGTATTGCTTGCACTTTATGCGTTAATGCAGGTTATCTATTCCGGGGATCCGTCGACC	deletion of reporter cassette in evolved clones
EC_ko_r	AGCACCATGTGATCGCGCTTCTCATTAGGATCTTTGCTCAGCTTAGATTGTAGGCTGGAGCTGCTTCG	deletion of reporter cassette in evolved clones
Ax_f	TCTTAACGAGATGGGGATCG	test for readthrough transcript, binds upstream of cysS terminator
Ax_r	GACAAGGAAATAAATCAGTTCCAGA	test for readthrough transcript, binds at reporter cassette integration locus
Bx_f	TTATCAGCAGATTGGCGATG	test for readthrough transcript, binds upstream of yeeD terminator
Bx_r	ACATGATCTGTTGCCACTCG	test for readthrough transcript, binds at reporter cassette integration locus
Cx_f	CAGGAATTGCCGGAAATAGT	test for readthrough transcript, binds upstream of xapR terminator
Cx_r	CTATCACTCCCGCCTGATTC	test for readthrough transcript, binds at reporter cassette integration locus
Dx_f	ACAGGGTATGCTGCGTCGTA	test for readthrough transcript, binds upstream of mnmG terminator
Dx_r	AGTGAACGTGGCGTTAAATG	test for readthrough transcript, binds at reporter cassette integration locus
A_ds_kan_f	GTCTTATAACAAAGTAATGTACCGGTTGTCTGAAGCGGTATGGTGGCAATATTCCGGGGATCCGTCGACC	insertion of kan marker downstream of locus A for IS5+reporter cassette transduction
A_ds_kan_r	CTTTTCATTTAATAAAGCGGCATGATACAAAGTGAACATGATTTCGATTTGTAGGCTGGAGCTGCTTCG	insertion of kan marker downstream of locus A for IS5+reporter cassette transduction
