# Supplementary material for: Complex chromosomal neighborhood effects determine the adaptive potential of a gene under selection
Source: eLife. 2017 Jul 25;6:e25100. doi: 10.7554/eLife.25100 (PMC5526668; doi:10.7554/eLife.25100)
Supplement: Source code 1. — DOI: http://dx.doi.org/10.7554/eLife.25100.039 [file elife-25100-code1.zip]

Archive with 55 entries (50 files):
- Source Code/
- Source Code/.DS_Store
- __MACOSX/
- __MACOSX/Source Code/
- __MACOSX/Source Code/._.DS_Store
- Source Code/data/
- Source Code/data/.DS_Store
- __MACOSX/Source Code/data/
- __MACOSX/Source Code/data/._.DS_Store
- Source Code/data/A+_.txt
- __MACOSX/Source Code/data/._A+_.txt
- Source Code/data/A-_.txt
- __MACOSX/Source Code/data/._A-_.txt
- Source Code/data/A2_.txt
- __MACOSX/Source Code/data/._A2_.txt
- Source Code/data/A3_.txt
- __MACOSX/Source Code/data/._A3_.txt
- Source Code/data/B+_.txt
- __MACOSX/Source Code/data/._B+_.txt
- Source Code/data/B-_.txt
- __MACOSX/Source Code/data/._B-_.txt
- Source Code/data/B2_.txt
- __MACOSX/Source Code/data/._B2_.txt
- Source Code/data/B3_.txt
- __MACOSX/Source Code/data/._B3_.txt
- Source Code/data/BdIS5I_.txt
- __MACOSX/Source Code/data/._BdIS5I_.txt
- Source Code/data/C+_.txt
- __MACOSX/Source Code/data/._C+_.txt
- Source Code/data/C-_.txt
- __MACOSX/Source Code/data/._C-_.txt
- Source Code/data/C2_.txt
- __MACOSX/Source Code/data/._C2_.txt
- Source Code/data/C3_.txt
- __MACOSX/Source Code/data/._C3_.txt
- Source Code/data/D+_.txt
- __MACOSX/Source Code/data/._D+_.txt
- Source Code/data/D-_.txt
- __MACOSX/Source Code/data/._D-_.txt
- Source Code/data/D2_.txt
- __MACOSX/Source Code/data/._D2_.txt
- Source Code/data/D3_.txt
- __MACOSX/Source Code/data/._D3_.txt
- Source Code/data/E+_.txt
- __MACOSX/Source Code/data/._E+_.txt
- Source Code/data/par+_.txt
- __MACOSX/Source Code/data/._par+_.txt
- Source Code/data/par-_.txt
- __MACOSX/Source Code/data/._par-_.txt
- Source Code/Exp_evo_analysis_script.m
- __MACOSX/Source Code/._Exp_evo_analysis_script.m
- Source Code/load_data.m
- __MACOSX/Source Code/._load_data.m
- Source Code/load_mat.m
- __MACOSX/Source Code/._load_mat.m
