# Supplementary material for: Complex chromosomal neighborhood effects determine the adaptive potential of a gene under selection
Source: eLife. 2017 Jul 25;6:e25100. doi: 10.7554/eLife.25100 (PMC5526668; doi:10.7554/eLife.25100)
Supplement: Source code 1. — DOI: http://dx.doi.org/10.7554/eLife.25100.039 [file elife-25100-code1.zip › Source Code/data/A+_.txt]

OD																																																																																															
																																																																																															
A1	A2	A3	A4	A5	A6	A7	A8	A9	A10	A11	A12	B1	B2	B3	B4	B5	B6	B7	B8	B9	B10	B11	B12	C1	C2	C3	C4	C5	C6	C7	C8	C9	C10	C11	C12	D1	D2	D3	D4	D5	D6	D7	D8	D9	D10	D11	D12	E1	E2	E3	E4	E5	E6	E7	E8	E9	E10	E11	E12	F1	F2	F3	F4	F5	F6	F7	F8	F9	F10	F11	F12	G1	G2	G3	G4	G5	G6	G7	G8	G9	G10	G11	G12	H1	H2	H3	H4	H5	H6	H7	H8	H9	H10	H11	H12
0.038	0.465	0.451	0.453	0.423	0.429	0.429	0.429	0.448	0.459	0.394	0.35	0.477	0.502	0.502	0.475	0.476	0.479	0.472	0.475	0.495	0.453	0.464	0.442	0.491	0.511	0.511	0.503	0.502	0.491	0.5	0.528	0.493	0.459	0.461	0.434	0.511	0.54	0.525	0.543	0.539	0.555	0.554	0.505	0.465	0.461	0.456	0.447	0.507	0.532	0.541	0.546	0.506	0.471	0.457	0.406	0.394	0.402	0.395	0.405	0.496	0.501	0.551	0.517	0.505	0.483	0.446	0.415	0.41	0.433	0.418	0.452	0.485	0.504	0.508	0.496	0.474	0.441	0.417	0.403	0.417	0.44	0.44	0.466	0.491	0.497	0.502	0.477	0.445	0.425	0.399	0.465	0.418	0.452	0.458	0.456
0.037	0.13	0.062	0.196	0.058	0.117	0.059	0.075	0.077	0.08	0.055	0.17	0.077	0.07	0.08	0.122	0.074	0.071	0.086	0.068	0.396	0.117	0.135	0.166	0.225	0.102	0.083	0.111	0.217	0.1	0.117	0.234	0.095	0.087	0.129	0.097	0.123	0.242	0.09	0.081	0.11	0.091	0.135	0.12	0.096	0.119	0.109	0.211	0.094	0.146	0.15	0.12	0.113	0.151	0.132	0.131	0.166	0.213	0.163	0.164	0.132	0.09	0.113	0.202	0.168	0.189	0.132	0.178	0.142	0.152	0.14	0.155	0.167	0.18	0.11	0.227	0.201	0.296	0.177	0.172	0.141	0.124	0.377	0.171	0.244	0.172	0.127	0.123	0.155	0.219	0.272	0.205	0.202	0.142	0.192	0.208
0.037	0.055	0.037	0.451	0.038	0.063	0.038	0.041	0.037	0.038	0.037	0.106	0.038	0.038	0.038	0.072	0.038	0.038	0.038	0.038	0.601	0.106	0.264	0.061	0.128	0.038	0.038	0.039	0.314	0.038	0.04	0.281	0.586	0.039	0.049	0.038	0.039	0.658	0.038	0.04	0.038	0.037	0.104	0.041	0.057	0.038	0.041	0.207	0.038	0.244	0.041	0.038	0.038	0.038	0.041	0.038	0.05	0.073	0.04	0.045	0.345	0.038	0.038	0.046	0.05	0.044	0.047	0.045	0.06	0.04	0.039	0.05	0.154	0.041	0.038	0.048	0.062	0.608	0.251	0.043	0.045	0.038	0.565	0.042	0.196	0.042	0.039	0.041	0.119	0.062	0.058	0.047	0.072	0.046	0.085	0.102
0.041	0.038	0.037	0.301	0.037	0.4	0.037	0.039	0.037	0.038	0.038	0.058	0.039	0.037	0.037	0.113	0.038	0.037	0.037	0.037	0.645	0.558	0.585	0.061	0.051	0.038	0.038	0.037	0.594	0.038	0.037	0.262	0.615	0.038	0.039	0.037	0.038	0.673	0.037	0.037	0.037	0.036	0.605	0.037	0.037	0.037	0.038	0.388	0.037	0.517	0.038	0.038	0.037	0.037	0.389	0.037	0.038	0.039	0.039	0.04	0.587	0.037	0.037	0.038	0.037	0.037	0.037	0.037	0.042	0.037	0.037	0.046	0.039	0.037	0.037	0.042	0.038	0.668	0.408	0.037	0.039	0.037	0.564	0.037	0.546	0.039	0.038	0.037	0.152	0.039	0.037	0.038	0.248	0.038	0.043	0.499
0.038	0.038	0.038	0.039	0.037	0.481	0.037	0.039	0.037	0.038	0.038	0.042	0.037	0.037	0.043	0.063	0.038	0.037	0.037	0.037	0.604	0.04	0.039	0.041	0.041	0.037	0.038	0.038	0.147	0.037	0.037	0.039	0.607	0.038	0.038	0.037	0.038	0.709	0.037	0.037	0.037	0.037	0.194	0.037	0.037	0.037	0.037	0.038	0.037	0.04	0.038	0.038	0.039	0.038	0.638	0.037	0.037	0.037	0.038	0.038	0.489	0.037	0.037	0.037	0.037	0.037	0.037	0.037	0.037	0.037	0.037	0.039	0.038	0.037	0.038	0.037	0.037	0.671	0.04	0.037	0.037	0.037	0.526	0.037	0.205	0.038	0.038	0.038	0.046	0.038	0.037	0.047	0.057	0.037	0.038	0.06
0.04	0.038	0.038	0.037	0.039	0.13	0.039	0.038	0.037	0.038	0.037	0.038	0.037	0.037	0.038	0.039	0.038	0.038	0.037	0.037	0.607	0.038	0.038	0.037	0.038	0.038	0.037	0.038	0.04	0.037	0.038	0.038	0.61	0.038	0.037	0.038	0.038	0.651	0.037	0.04	0.038	0.037	0.057	0.038	0.037	0.039	0.037	0.038	0.038	0.037	0.038	0.037	0.038	0.037	0.711	0.037	0.038	0.037	0.037	0.039	0.234	0.037	0.037	0.037	0.038	0.038	0.037	0.038	0.038	0.037	0.052	0.039	0.038	0.038	0.038	0.037	0.043	0.643	0.038	0.037	0.04	0.038	0.134	0.038	0.047	0.038	0.038	0.038	0.039	0.038	0.037	0.037	0.039	0.039	0.038	0.04
0.038	0.038	0.037	0.038	0.047	0.476	0.037	0.039	0.038	0.038	0.038	0.041	0.038	0.041	0.037	0.038	0.074	0.037	0.037	0.038	0.582	0.038	0.039	0.039	0.038	0.037	0.063	0.038	0.038	0.039	0.038	0.048	0.55	0.039	0.038	0.039	0.038	0.396	0.04	0.038	0.037	0.038	0.038	0.039	0.038	0.038	0.038	0.038	0.038	0.062	0.038	0.038	0.038	0.038	0.668	0.038	0.039	0.039	0.04	0.039	0.038	0.038	0.039	0.038	0.039	0.037	0.042	0.038	0.038	0.038	0.037	0.038	0.038	0.041	0.038	0.038	0.038	0.439	0.038	0.038	0.038	0.038	0.038	0.038	0.039	0.038	0.039	0.038	0.038	0.038	0.037	0.038	0.039	0.041	0.039	0.039
0.038	0.037	0.037	0.038	0.037	0.606	0.037	0.037	0.037	0.037	0.037	0.039	0.037	0.037	0.037	0.037	0.037	0.037	0.037	0.037	0.534	0.037	0.037	0.039	0.038	0.038	0.038	0.037	0.037	0.037	0.037	0.037	0.587	0.038	0.038	0.038	0.038	0.603	0.037	0.037	0.037	0.037	0.037	0.037	0.037	0.037	0.038	0.038	0.04	0.037	0.037	0.037	0.037	0.037	0.58	0.035	0.037	0.037	0.04	0.039	0.037	0.037	0.037	0.037	0.038	0.037	0.037	0.037	0.039	0.045	0.038	0.052	0.038	0.048	0.037	0.037	0.037	0.137	0.037	0.038	0.037	0.037	0.037	0.037	0.038	0.038	0.038	0.038	0.038	0.038	0.037	0.037	0.038	0.043	0.038	0.039
0.038	0.038	0.038	0.038	0.037	0.567	0.037	0.039	0.037	0.038	0.038	0.04	0.038	0.037	0.037	0.037	0.037	0.037	0.038	0.037	0.529	0.045	0.037	0.039	0.038	0.037	0.038	0.038	0.037	0.037	0.037	0.037	0.576	0.037	0.037	0.037	0.038	0.74	0.037	0.037	0.037	0.037	0.037	0.038	0.037	0.038	0.037	0.038	0.037	0.037	0.037	0.037	0.039	0.04	0.319	0.036	0.037	0.037	0.037	0.038	0.038	0.037	0.037	0.038	0.038	0.048	0.038	0.038	0.04	0.038	0.037	0.038	0.038	0.038	0.038	0.038	0.037	0.038	0.038	0.037	0.039	0.038	0.037	0.037	0.039	0.038	0.039	0.038	0.038	0.038	0.037	0.037	0.038	0.038	0.039	0.039
0.038	0.038	0.038	0.037	0.037	0.585	0.038	0.037	0.037	0.038	0.038	0.037	0.037	0.037	0.037	0.037	0.041	0.038	0.037	0.037	0.523	0.038	0.038	0.038	0.038	0.038	0.038	0.037	0.037	0.037	0.037	0.037	0.611	0.037	0.037	0.037	0.038	0.741	0.038	0.037	0.037	0.036	0.037	0.037	0.037	0.037	0.037	0.039	0.038	0.039	0.037	0.037	0.037	0.037	0.086	0.037	0.038	0.037	0.037	0.039	0.038	0.038	0.038	0.037	0.037	0.038	0.037	0.038	0.038	0.038	0.038	0.039	0.039	0.038	0.038	0.038	0.038	0.038	0.038	0.037	0.037	0.037	0.038	0.037	0.038	0.038	0.038	0.038	0.039	0.037	0.038	0.037	0.038	0.038	0.039	0.04
																																																																																															
YFP																																																																																															
																																																																																															
A1	A2	A3	A4	A5	A6	A7	A8	A9	A10	A11	A12	B1	B2	B3	B4	B5	B6	B7	B8	B9	B10	B11	B12	C1	C2	C3	C4	C5	C6	C7	C8	C9	C10	C11	C12	D1	D2	D3	D4	D5	D6	D7	D8	D9	D10	D11	D12	E1	E2	E3	E4	E5	E6	E7	E8	E9	E10	E11	E12	F1	F2	F3	F4	F5	F6	F7	F8	F9	F10	F11	F12	G1	G2	G3	G4	G5	G6	G7	G8	G9	G10	G11	G12	H1	H2	H3	H4	H5	H6	H7	H8	H9	H10	H11	H12
451	1230	1198	1050	1378	1005	1130	1140	1040	1388	1269	1314	1027	1140	1118	1140	1227	1066	1163	1018	998	1291	1014	1275	1037	1176	1195	1011	1079	1092	1166	957	1233	1485	1327	1224	1208	1188	1224	1366	1179	1385	1108	1514	1565	1279	957	1465	1024	1201	1559	1163	1359	1404	1568	1282	1404	1346	1414	1291	998	1279	1156	1024	1311	1163	1343	1269	1076	1459	1308	1449	1031	1108	1192	1179	1262	1388	1227	1208	1324	1269	1246	1208	1053	1172	1262	1095	998	1130	1253	1140	1311	1182	1192	1375
438	573	483	628	377	625	422	560	316	548	406	502	412	486	544	541	374	454	502	493	776	415	583	618	506	393	467	457	451	557	531	467	464	564	441	357	454	709	306	477	773	403	464	448	367	506	364	490	528	467	432	428	432	596	709	457	444	544	560	461	583	519	525	422	660	564	409	560	477	583	335	599	435	557	493	712	531	548	535	454	795	370	812	731	560	744	425	277	725	490	557	509	622	364	567	528
731	454	441	1272	280	390	319	496	438	338	535	586	438	467	399	531	229	422	374	296	1272	351	747	329	493	406	364	506	628	300	538	770	1433	325	702	428	451	1449	435	528	213	528	287	435	406	399	274	712	409	554	345	370	370	467	451	483	300	490	354	522	522	348	412	425	667	428	251	415	357	541	512	399	312	329	348	461	338	1230	583	502	380	490	1211	531	622	357	406	393	422	493	348	473	341	599	502	535
403	483	277	776	432	899	564	419	374	454	531	393	618	409	444	483	551	351	457	548	2567	1153	1530	454	341	380	267	325	1601	251	287	850	3072	509	300	438	390	2100	435	370	432	438	1320	551	502	580	422	808	386	1459	248	380	457	422	770	341	444	386	338	386	1424	454	444	435	377	361	393	403	470	419	364	470	467	261	535	538	222	1662	805	316	403	380	940	541	1543	409	393	519	525	432	222	390	612	300	396	940
290	213	541	345	512	1607	180	454	274	335	332	235	258	406	454	309	522	235	332	303	2219	345	403	287	567	345	300	419	544	354	477	312	2393	435	290	444	222	2077	557	277	303	348	602	444	322	386	213	338	351	345	435	506	300	370	2116	216	461	267	377	232	1862	415	364	309	229	245	348	374	467	364	351	348	502	493	345	370	309	2329	357	415	171	399	1746	396	609	322	396	351	158	393	393	338	377	180	419	300
187	332	277	229	287	480	406	502	470	335	309	280	386	312	409	441	335	261	290	357	2808	338	377	180	370	293	306	367	364	457	377	203	2428	319	506	316	383	1994	306	145	296	464	548	428	493	348	167	306	361	287	567	271	213	341	3043	383	377	367	322	386	824	470	271	428	351	225	396	380	357	271	496	242	274	522	364	419	496	2651	309	467	461	267	374	415	357	283	444	583	293	432	357	303	422	312	522	386
351	248	444	209	177	1820	296	496	132	361	554	444	348	461	238	483	457	293	483	361	2473	438	428	180	464	448	235	351	374	248	267	254	2325	393	364	258	287	1446	374	312	283	396	271	483	332	203	216	403	238	412	319	435	357	422	2586	261	316	361	396	441	364	396	522	329	480	380	348	312	277	361	245	428	242	467	251	167	364	1385	496	457	267	216	245	348	361	464	367	403	280	322	480	399	329	512	306	290
306	451	396	248	351	3868	306	261	283	412	396	364	335	512	351	338	438	338	351	341	2473	406	213	531	280	403	238	409	432	467	386	502	2509	306	251	364	380	4506	377	306	329	190	470	396	167	303	319	422	303	428	303	499	290	280	2444	254	341	470	238	261	290	461	496	232	496	367	206	361	180	341	412	380	296	380	277	467	303	609	403	386	451	235	451	335	354	425	386	229	428	341	248	341	283	264	325	367
686	676	673	686	541	5378	509	615	576	515	564	528	432	525	654	634	873	541	618	599	3733	451	419	338	435	625	589	567	332	467	357	428	3498	560	628	615	586	8721	348	425	486	332	502	544	451	438	428	573	351	744	625	551	399	477	2142	412	496	660	654	457	602	651	480	461	541	428	493	303	393	264	312	271	548	628	435	506	441	419	502	470	377	712	638	567	461	680	638	725	409	490	522	390	419	415	361	428
329	216	461	451	338	4805	454	509	422	522	403	316	419	499	490	419	599	454	374	644	4815	345	473	422	567	483	367	432	348	551	380	364	4892	567	444	438	428	11781	409	457	490	406	370	396	531	612	589	544	357	332	399	470	435	502	638	496	483	651	557	506	419	583	496	412	357	509	612	483	567	583	576	605	448	438	428	461	493	548	567	229	512	519	525	464	467	576	557	428	528	361	383	444	322	283	438	593
																																																																																															
CFP																																																																																															
																																																																																															
A1	A2	A3	A4	A5	A6	A7	A8	A9	A10	A11	A12	B1	B2	B3	B4	B5	B6	B7	B8	B9	B10	B11	B12	C1	C2	C3	C4	C5	C6	C7	C8	C9	C10	C11	C12	D1	D2	D3	D4	D5	D6	D7	D8	D9	D10	D11	D12	E1	E2	E3	E4	E5	E6	E7	E8	E9	E10	E11	E12	F1	F2	F3	F4	F5	F6	F7	F8	F9	F10	F11	F12	G1	G2	G3	G4	G5	G6	G7	G8	G9	G10	G11	G12	H1	H2	H3	H4	H5	H6	H7	H8	H9	H10	H11	H12
120	1274	1171	1145	1038	1323	1128	1112	1051	1219	1151	1284	1278	1167	1138	1355	1164	1209	1196	1180	1232	1284	1359	1226	1158	1112	1226	1213	1174	1265	1242	1300	1145	1287	1187	1310	1352	1196	1258	1297	1365	1336	1167	1420	1287	1427	1232	1336	1252	1388	1316	1388	1307	1200	1524	1326	1203	1385	1235	1294	1300	1216	1414	1352	1365	1362	1252	1235	1323	1385	1167	1346	1355	1323	1475	1433	1300	1505	1430	1206	1372	1193	1193	1258	1420	1430	1261	1479	1203	1320	1336	1184	1222	1154	1206	1171
146	370	214	564	321	263	201	149	188	237	305	480	340	233	230	302	256	214	269	191	551	379	386	564	720	366	344	389	516	305	298	756	308	240	344	315	389	642	315	188	305	243	370	195	246	227	366	593	318	441	324	383	292	509	340	441	516	558	415	564	256	402	253	571	399	554	357	486	402	327	431	509	454	464	292	726	522	733	551	567	454	259	623	477	707	392	353	425	327	632	911	632	554	308	584	639
120	269	146	1968	94	282	139	55	113	285	279	405	201	162	220	208	68	97	191	113	1086	405	833	152	379	62	276	169	1038	162	58	931	785	117	182	243	182	3333	136	117	143	0	224	123	185	159	133	726	182	781	259	94	117	175	178	120	253	126	279	201	584	227	143	263	169	139	269	101	276	65	120	139	645	104	298	16	266	2724	756	152	182	211	931	185	606	178	169	227	120	272	208	117	240	266	169	360
26	159	224	1326	130	950	195	49	217	198	198	191	146	276	263	253	101	117	0	107	1423	2682	3126	295	182	107	133	208	1625	227	139	1077	1414	130	152	88	146	6099	246	172	143	178	1592	237	233	130	182	2399	169	2597	188	182	162	84	2263	366	256	282	243	143	1933	49	42	130	159	318	243	65	113	78	149	198	237	110	172	172	237	6138	1595	84	130	146	1657	130	2341	185	195	32	357	208	120	165	681	52	126	2422
101	32	136	45	65	2088	133	169	13	123	117	139	156	272	324	104	240	32	208	88	1034	217	13	178	208	49	104	169	360	104	110	65	1242	65	175	97	136	6232	16	162	62	139	490	172	120	191	165	84	139	195	88	237	0	139	6858	162	97	84	162	78	2506	110	347	36	71	208	104	55	101	101	62	204	91	182	81	104	117	8097	188	136	162	217	2399	211	772	45	136	159	253	117	78	182	340	62	123	259
29	165	91	78	94	798	182	0	230	65	107	107	110	211	172	182	101	175	117	113	1187	104	68	289	146	220	52	39	178	52	117	110	1310	120	123	113	172	6333	211	139	246	19	185	156	19	39	32	165	185	204	49	0	146	32	10169	240	285	214	71	139	882	91	143	101	117	19	139	113	126	240	208	91	126	94	198	233	162	8171	110	97	266	224	554	172	208	104	149	84	136	123	182	104	123	42	123	162
191	224	65	0	246	5483	6	97	279	195	78	149	182	136	198	0	162	130	16	201	1333	91	191	149	49	217	146	152	36	165	23	123	1313	130	55	65	117	3949	94	16	162	130	97	84	188	130	16	136	188	146	26	6	182	211	9147	126	195	133	126	120	110	133	88	71	78	81	101	149	58	172	152	224	91	195	0	117	29	4429	133	71	136	243	152	0	279	10	149	130	211	117	39	130	136	146	204	195
117	165	165	10	204	10152	91	62	217	68	101	175	130	169	97	237	104	182	133	107	1329	104	75	156	117	52	71	104	91	123	214	75	1543	75	75	81	152	5639	198	88	104	71	162	152	58	97	136	101	110	84	88	211	165	19	8217	97	91	175	159	195	253	178	58	68	256	10	327	113	178	211	162	62	19	169	185	156	191	1268	152	78	0	104	198	71	178	123	126	88	162	136	152	217	45	81	84	191
266	178	220	230	146	10794	165	143	230	224	233	182	285	224	162	256	175	117	237	198	1368	285	162	143	379	240	243	139	175	152	224	279	1803	243	237	198	162	6657	146	104	224	149	152	133	289	201	94	143	302	162	136	237	94	94	5811	172	256	91	233	224	233	149	101	107	214	143	75	159	250	191	169	162	117	152	201	237	126	188	178	162	107	110	256	204	217	126	62	136	117	81	214	182	117	266	298	101
81	113	263	58	169	6167	156	159	75	204	172	123	204	84	130	201	279	165	107	123	1115	120	269	208	52	256	149	143	71	224	123	269	1696	159	152	81	259	6576	240	149	276	0	162	139	214	282	156	230	156	246	230	97	233	182	934	201	159	101	334	97	302	191	250	133	237	156	136	243	230	214	133	39	84	211	224	75	94	97	130	65	204	55	123	120	84	149	29	269	243	376	214	165	237	295	169	123
