# Supplementary material for: Complex chromosomal neighborhood effects determine the adaptive potential of a gene under selection
Source: eLife. 2017 Jul 25;6:e25100. doi: 10.7554/eLife.25100 (PMC5526668; doi:10.7554/eLife.25100)
Supplement: Source code 1. — DOI: http://dx.doi.org/10.7554/eLife.25100.039 [file elife-25100-code1.zip › Source Code/data/A-_.txt]

OD																																																																																															
																																																																																															
A1	A2	A3	A4	A5	A6	A7	A8	A9	A10	A11	A12	B1	B2	B3	B4	B5	B6	B7	B8	B9	B10	B11	B12	C1	C2	C3	C4	C5	C6	C7	C8	C9	C10	C11	C12	D1	D2	D3	D4	D5	D6	D7	D8	D9	D10	D11	D12	E1	E2	E3	E4	E5	E6	E7	E8	E9	E10	E11	E12	F1	F2	F3	F4	F5	F6	F7	F8	F9	F10	F11	F12	G1	G2	G3	G4	G5	G6	G7	G8	G9	G10	G11	G12	H1	H2	H3	H4	H5	H6	H7	H8	H9	H10	H11	H12
0.039	0.488	0.483	0.491	0.488	0.491	0.496	0.5	0.505	0.487	0.504	0.502	0.5	0.475	0.478	0.477	0.478	0.48	0.488	0.488	0.499	0.505	0.512	0.519	0.498	0.483	0.484	0.484	0.483	0.483	0.493	0.499	0.5	0.523	0.503	0.497	0.488	0.469	0.476	0.479	0.488	0.485	0.506	0.503	0.496	0.491	0.495	0.496	0.481	0.485	0.496	0.496	0.503	0.512	0.513	0.516	0.514	0.512	0.517	0.517	0.506	0.483	0.493	0.517	0.522	0.516	0.526	0.504	0.52	0.512	0.51	0.503	0.504	0.512	0.5	0.513	0.516	0.514	0.514	0.506	0.492	0.499	0.5	0.502	0.486	0.503	0.496	0.502	0.499	0.507	0.509	0.51	0.505	0.492	0.501	0.51
0.038	0.268	0.248	0.043	0.457	0.259	0.271	0.295	0.273	0.294	0.3	0.288	0.28	0.284	0.265	0.257	0.27	0.259	0.269	0.256	0.269	0.284	0.268	0.287	0.04	0.29	0.284	0.288	0.28	0.302	0.311	0.365	0.339	0.311	0.311	0.25	0.277	0.277	0.267	0.283	0.313	0.317	0.445	0.488	0.36	0.31	0.312	0.329	0.288	0.277	0.291	0.3	0.351	0.396	0.382	0.399	0.41	0.377	0.323	0.344	0.271	0.287	0.284	0.307	0.369	0.361	0.346	0.322	0.332	0.325	0.317	0.274	0.269	0.279	0.276	0.29	0.308	0.358	0.365	0.366	0.299	0.331	0.289	0.266	0.256	0.277	0.308	0.288	0.343	0.424	0.358	0.358	0.293	0.275	0.279	0.285
0.039	0.046	0.051	0.038	0.557	0.049	0.061	0.068	0.061	0.059	0.065	0.479	0.053	0.056	0.055	0.053	0.053	0.052	0.064	0.062	0.059	0.059	0.103	0.053	0.04	0.056	0.054	0.473	0.054	0.465	0.052	0.052	0.487	0.057	0.055	0.054	0.104	0.058	0.055	0.057	0.063	0.062	0.058	0.053	0.062	0.057	0.059	0.058	0.058	0.091	0.057	0.493	0.057	0.057	0.054	0.296	0.059	0.054	0.054	0.056	0.05	0.062	0.059	0.054	0.053	0.059	0.06	0.051	0.051	0.055	0.483	0.069	0.055	0.055	0.054	0.054	0.054	0.052	0.052	0.053	0.054	0.054	0.051	0.056	0.053	0.051	0.056	0.048	0.049	0.053	0.049	0.053	0.099	0.049	0.051	0.052
0.038	0.038	0.038	0.039	0.564	0.04	0.039	0.039	0.04	0.04	0.038	0.409	0.038	0.037	0.038	0.037	0.038	0.038	0.039	0.038	0.039	0.039	0.044	0.039	0.04	0.039	0.039	0.322	0.038	0.329	0.041	0.039	0.367	0.038	0.038	0.038	0.039	0.039	0.039	0.038	0.037	0.038	0.038	0.038	0.039	0.039	0.038	0.039	0.041	0.048	0.04	0.345	0.038	0.038	0.038	0.323	0.039	0.038	0.037	0.039	0.04	0.04	0.039	0.038	0.037	0.039	0.038	0.039	0.039	0.038	0.395	0.039	0.042	0.038	0.039	0.038	0.039	0.04	0.041	0.039	0.038	0.039	0.039	0.039	0.039	0.041	0.04	0.039	0.042	0.04	0.039	0.039	0.055	0.04	0.039	0.04
0.039	0.039	0.038	0.037	0.574	0.038	0.038	0.04	0.037	0.04	0.039	0.057	0.038	0.037	0.038	0.037	0.038	0.039	0.038	0.037	0.039	0.038	0.038	0.038	0.041	0.039	0.038	0.045	0.038	0.043	0.039	0.038	0.047	0.038	0.037	0.037	0.038	0.039	0.039	0.037	0.038	0.038	0.038	0.038	0.038	0.038	0.037	0.038	0.04	0.038	0.039	0.043	0.037	0.038	0.038	0.044	0.039	0.038	0.037	0.039	0.04	0.039	0.039	0.038	0.037	0.039	0.038	0.039	0.038	0.039	0.048	0.04	0.041	0.039	0.039	0.038	0.039	0.038	0.038	0.038	0.038	0.038	0.039	0.038	0.039	0.039	0.039	0.039	0.04	0.039	0.038	0.039	0.038	0.039	0.039	0.039
0.039	0.038	0.038	0.038	0.495	0.038	0.039	0.038	0.04	0.039	0.039	0.041	0.039	0.038	0.039	0.039	0.038	0.037	0.038	0.038	0.038	0.038	0.038	0.039	0.04	0.04	0.037	0.039	0.038	0.038	0.039	0.038	0.038	0.038	0.038	0.04	0.039	0.038	0.038	0.038	0.039	0.038	0.037	0.038	0.038	0.039	0.039	0.038	0.04	0.039	0.037	0.038	0.038	0.038	0.037	0.038	0.038	0.039	0.038	0.039	0.039	0.038	0.039	0.038	0.039	0.038	0.04	0.038	0.039	0.039	0.039	0.038	0.041	0.039	0.038	0.039	0.04	0.038	0.04	0.038	0.038	0.039	0.039	0.038	0.039	0.04	0.04	0.038	0.04	0.039	0.037	0.039	0.039	0.037	0.039	0.039
0.038	0.038	0.039	0.039	0.405	0.038	0.038	0.039	0.039	0.039	0.039	0.04	0.038	0.038	0.038	0.038	0.038	0.038	0.038	0.038	0.039	0.039	0.039	0.039	0.041	0.039	0.038	0.039	0.038	0.038	0.039	0.038	0.039	0.039	0.038	0.039	0.039	0.037	0.039	0.039	0.039	0.039	0.038	0.037	0.039	0.041	0.039	0.038	0.04	0.039	0.038	0.038	0.085	0.038	0.037	0.038	0.037	0.051	0.038	0.038	0.037	0.041	0.04	0.038	0.039	0.038	0.037	0.038	0.041	0.039	0.039	0.038	0.04	0.039	0.039	0.04	0.039	0.039	0.038	0.037	0.038	0.038	0.038	0.039	0.039	0.039	0.039	0.038	0.041	0.039	0.037	0.039	0.039	0.04	0.038	0.039
0.038	0.038	0.038	0.038	0.042	0.038	0.038	0.038	0.039	0.038	0.039	0.039	0.038	0.038	0.038	0.039	0.038	0.038	0.038	0.038	0.038	0.039	0.038	0.039	0.04	0.038	0.038	0.039	0.039	0.038	0.038	0.038	0.038	0.038	0.038	0.039	0.039	0.038	0.039	0.039	0.038	0.038	0.038	0.037	0.038	0.039	0.039	0.039	0.043	0.038	0.038	0.038	0.039	0.038	0.038	0.037	0.038	0.039	0.039	0.04	0.038	0.039	0.039	0.039	0.039	0.039	0.038	0.039	0.039	0.04	0.039	0.039	0.041	0.039	0.038	0.039	0.039	0.039	0.039	0.038	0.039	0.039	0.038	0.038	0.039	0.039	0.039	0.039	0.039	0.039	0.038	0.039	0.039	0.039	0.039	0.039
0.039	0.04	0.039	0.039	0.038	0.038	0.039	0.039	0.039	0.039	0.039	0.04	0.039	0.039	0.039	0.039	0.038	0.037	0.038	0.038	0.039	0.039	0.038	0.039	0.039	0.037	0.038	0.039	0.038	0.038	0.04	0.038	0.038	0.038	0.038	0.039	0.04	0.038	0.038	0.039	0.039	0.038	0.037	0.037	0.038	0.039	0.039	0.039	0.067	0.039	0.037	0.038	0.039	0.039	0.038	0.038	0.037	0.039	0.039	0.038	0.037	0.04	0.039	0.039	0.039	0.038	0.039	0.039	0.039	0.039	0.04	0.039	0.041	0.038	0.039	0.039	0.038	0.039	0.038	0.038	0.039	0.038	0.038	0.038	0.04	0.039	0.039	0.039	0.039	0.039	0.037	0.038	0.039	0.038	0.039	0.04
0.038	0.039	0.04	0.038	0.039	0.038	0.039	0.039	0.037	0.039	0.038	0.039	0.038	0.038	0.039	0.039	0.039	0.038	0.038	0.037	0.039	0.04	0.039	0.039	0.04	0.039	0.038	0.04	0.039	0.037	0.039	0.039	0.038	0.038	0.038	0.038	0.04	0.039	0.039	0.039	0.038	0.038	0.04	0.039	0.038	0.038	0.038	0.039	0.04	0.039	0.039	0.037	0.038	0.038	0.039	0.038	0.039	0.038	0.037	0.04	0.04	0.039	0.039	0.037	0.039	0.039	0.039	0.04	0.038	0.039	0.04	0.04	0.041	0.039	0.04	0.04	0.039	0.039	0.04	0.038	0.039	0.039	0.039	0.039	0.039	0.041	0.04	0.04	0.04	0.042	0.039	0.04	0.041	0.039	0.041	0.039
																																																																																															
YFP																												
A1	A2	A3	A4	A5	A6	A7	A8	A9	A10	A11	A12	B1	B2	B3	B4	B5	B6	B7	B8	B9	B10	B11	B12	C1	C2	C3	C4	C5	C6	C7	C8	C9	C10	C11	C12	D1	D2	D3	D4	D5	D6	D7	D8	D9	D10	D11	D12	E1	E2	E3	E4	E5	E6	E7	E8	E9	E10	E11	E12	F1	F2	F3	F4	F5	F6	F7	F8	F9	F10	F11	F12	G1	G2	G3	G4	G5	G6	G7	G8	G9	G10	G11	G12	H1	H2	H3	H4	H5	H6	H7	H8	H9	H10	H11	H12
543	1188	1067	1319	1155	1213	1209	1216	1018	1112	1229	1150	1236	1408	1159	1256	1351	1348	1083	1283	1340	1251	1282	1187	1264	1284	1337	1229	1309	1360	1246	1218	1064	1326	1225	1267	1250	1299	1259	1210	1214	1111	1254	1189	1285	1345	1212	1207	1202	1188	1380	1339	1207	1331	1288	1226	1205	1323	1247	1279	1217	1227	1163	1244	1187	1242	1341	1266	1334	1263	1152	1265	1208	1078	1298	1208	1273	1349	1121	1096	1275	1259	1191	1239	1129	1174	1295	1216	1096	1136	1257	1091	1134	1310	1094	1285
527	500	596	389	990	542	613	578	622	646	609	598	637	628	550	604	588	595	670	574	581	665	607	594	511	590	661	669	554	521	676	554	579	595	532	627	606	479	580	598	542	652	550	647	558	636	569	545	578	557	572	604	739	620	628	541	639	550	628	685	580	538	633	518	697	598	538	543	469	654	587	612	513	579	571	655	606	567	680	537	543	596	667	604	556	677	629	611	621	587	682	512	569	553	528	538
446	416	496	478	1652	454	550	483	472	370	482	876	539	481	548	475	439	515	457	416	436	393	527	479	454	527	485	925	418	837	432	479	905	418	464	492	551	423	446	410	446	429	486	513	446	472	545	441	482	454	441	1056	490	436	405	687	462	401	508	625	456	526	545	551	523	546	487	399	381	453	977	393	509	552	502	462	451	432	483	490	540	460	560	557	463	433	506	418	494	425	370	473	497	397	496	485
551	399	489	500	1644	392	430	355	404	441	384	782	462	419	490	414	408	450	411	528	358	391	486	414	364	384	469	751	468	715	490	418	753	505	366	507	467	384	376	393	484	384	412	386	395	542	455	376	476	413	328	664	415	425	440	690	367	443	399	499	443	398	371	437	362	500	502	344	349	441	880	430	412	472	411	420	412	390	471	446	394	490	457	507	439	447	465	405	336	409	339	420	423	402	429	303
573	456	488	511	1912	495	517	447	497	464	517	499	408	510	550	456	532	531	398	580	520	462	470	502	518	502	560	432	507	533	450	677	522	543	419	430	535	463	480	582	558	584	534	574	469	607	529	533	466	463	571	433	517	471	516	437	454	539	525	487	473	493	512	545	447	457	510	582	435	586	523	518	565	560	517	498	458	487	548	574	457	498	553	513	502	508	537	513	489	475	391	554	485	536	478	556
421	375	589	516	1634	542	542	497	418	458	497	451	577	518	468	478	465	474	473	530	465	581	501	483	439	438	585	416	509	526	521	465	496	523	540	352	538	535	507	467	594	558	503	527	443	517	545	511	483	457	568	538	526	524	484	433	366	484	407	492	473	505	594	614	423	454	544	530	535	429	502	527	523	442	543	446	491	569	494	520	490	483	514	399	419	456	507	489	487	439	426	511	399	472	449	444
431	472	443	477	1090	425	454	511	531	408	477	447	385	484	486	507	505	364	439	459	453	391	455	451	449	438	442	425	516	393	427	457	443	566	371	511	482	510	485	451	368	475	412	431	566	521	397	373	410	389	450	451	423	465	375	438	372	422	424	381	374	454	474	494	429	516	508	443	473	341	419	486	401	476	437	555	425	446	435	554	419	481	460	407	414	382	553	481	416	490	444	433	508	493	377	466
533	470	583	476	411	505	605	510	520	400	462	482	558	461	501	402	508	593	586	559	434	425	476	549	532	418	447	457	416	589	514	431	510	505	494	576	602	467	372	497	391	498	486	497	493	459	541	426	467	507	599	503	548	523	491	454	478	601	391	495	626	475	598	517	431	617	455	549	438	504	562	439	466	391	490	558	562	456	450	510	563	490	476	474	541	493	555	435	472	469	561	419	458	538	550	512
474	466	377	398	404	540	524	477	391	499	567	459	470	498	504	447	485	493	471	477	460	511	431	464	429	508	468	345	460	388	409	410	504	411	486	475	575	533	373	345	428	561	475	573	514	549	385	396	437	418	406	477	412	296	455	465	436	440	601	549	518	569	349	500	459	456	470	444	369	429	389	392	408	446	451	405	471	474	497	571	444	427	373	515	473	444	495	409	430	536	433	491	452	471	407	429
358	387	343	390	440	347	425	422	441	434	412	399	371	349	374	397	393	394	431	411	356	450	346	328	384	372	346	365	417	370	351	362	446	442	420	342	357	323	372	478	366	336	347	331	412	354	360	386	360	442	412	348	359	411	436	404	325	380	325	339	359	339	376	373	371	375	360	383	444	365	376	459	469	354	423	364	342	348	394	378	456	356	426	283	325	391	364	376	341	358	355	335	355	358	413	437
																																																																																															
CFP																																															
A1	A2	A3	A4	A5	A6	A7	A8	A9	A10	A11	A12	B1	B2	B3	B4	B5	B6	B7	B8	B9	B10	B11	B12	C1	C2	C3	C4	C5	C6	C7	C8	C9	C10	C11	C12	D1	D2	D3	D4	D5	D6	D7	D8	D9	D10	D11	D12	E1	E2	E3	E4	E5	E6	E7	E8	E9	E10	E11	E12	F1	F2	F3	F4	F5	F6	F7	F8	F9	F10	F11	F12	G1	G2	G3	G4	G5	G6	G7	G8	G9	G10	G11	G12	H1	H2	H3	H4	H5	H6	H7	H8	H9	H10	H11	H12
138	1397	1373	1446	1424	1459	1462	1437	1456	1492	1535	1609	1431	1455	1525	1486	1480	1435	1507	1420	1512	1459	1448	1489	1420	1468	1421	1427	1482	1439	1413	1440	1437	1478	1459	1451	1518	1417	1473	1419	1430	1355	1390	1403	1493	1387	1464	1470	1512	1445	1453	1399	1416	1384	1356	1299	1423	1452	1476	1606	1396	1481	1501	1417	1445	1384	1389	1429	1454	1423	1456	1494	1479	1423	1460	1426	1423	1389	1419	1432	1431	1436	1485	1518	1509	1457	1454	1459	1427	1481	1439	1438	1455	1476	1496	1503
222	585	567	180	839	601	612	732	630	704	636	639	694	648	624	595	641	597	628	622	625	589	551	549	198	606	630	607	626	620	612	625	669	629	646	506	624	624	618	626	609	640	649	675	632	668	594	588	630	637	628	639	636	584	624	629	611	663	593	671	554	578	658	571	568	605	650	566	566	587	646	595	613	606	574	563	626	611	603	546	589	603	597	637	579	604	561	585	549	645	621	602	634	584	596	563
200	185	156	169	1258	162	212	199	191	221	194	913	219	202	201	201	197	198	209	203	267	228	305	237	159	223	176	935	181	930	211	157	1065	215	224	172	303	231	228	207	223	214	209	207	211	193	224	192	245	266	243	1075	220	214	201	564	226	189	210	182	241	216	255	198	197	210	189	167	194	211	1119	214	207	186	213	197	214	188	201	235	216	201	204	218	233	199	199	198	164	188	189	194	287	227	195	200
127	129	133	136	1353	136	140	133	119	157	167	910	196	155	160	174	146	160	164	186	103	167	165	144	151	164	157	691	123	761	143	180	827	163	99	149	152	144	138	134	152	135	141	124	153	142	142	132	149	163	134	804	140	153	157	664	160	175	176	138	113	162	139	161	146	142	143	144	136	144	910	145	140	160	154	131	145	146	138	146	145	186	130	129	166	142	139	136	147	158	151	137	185	100	149	128
207	172	156	189	1319	160	204	152	190	196	172	247	218	213	198	162	194	181	153	145	174	193	186	201	186	193	165	217	183	198	199	184	214	186	181	148	161	159	188	161	192	166	159	159	156	165	205	177	197	160	174	183	181	199	172	183	170	177	182	191	154	188	167	181	181	177	186	192	213	161	224	198	181	144	193	181	177	187	162	194	180	198	179	170	180	173	187	182	227	180	175	169	178	175	152	191
146	156	192	160	1269	174	167	189	208	152	148	185	158	184	166	166	152	169	181	167	153	171	165	176	140	195	190	195	179	170	164	194	168	165	188	187	186	144	176	206	143	161	170	173	171	147	178	188	179	203	153	164	157	165	173	175	195	198	178	181	195	180	167	170	185	184	160	170	164	188	182	165	191	196	180	169	174	211	194	149	170	186	175	155	208	176	151	172	169	177	202	192	219	182	180	178
138	148	131	165	892	148	169	172	159	191	160	184	202	148	185	156	150	146	183	187	135	151	169	177	128	149	169	140	183	187	177	105	167	139	141	184	181	151	170	156	181	156	166	169	150	140	144	152	179	178	154	124	163	148	160	189	174	148	200	145	145	168	170	143	159	170	156	158	161	160	168	165	143	160	150	162	158	160	152	165	161	185	166	136	163	175	149	134	151	166	192	160	162	144	138	138
197	197	162	187	196	171	180	188	163	173	191	177	154	163	199	196	190	173	183	178	178	153	204	126	188	187	210	186	187	170	189	147	162	198	174	183	209	191	166	180	191	188	165	199	208	174	168	209	149	174	148	163	175	219	183	166	167	172	163	172	174	205	160	182	174	190	153	192	176	165	173	182	179	220	191	200	164	208	175	207	188	179	169	215	202	168	154	183	142	174	179	193	176	182	140	209
157	153	166	169	181	147	174	154	145	164	173	196	140	161	168	155	192	168	167	171	162	186	152	160	162	150	164	162	172	204	141	161	165	189	149	171	166	162	166	187	206	146	146	151	140	149	154	175	152	172	142	177	147	183	176	159	147	168	162	175	209	180	152	150	165	157	146	159	171	177	143	167	137	153	174	175	137	159	163	169	154	185	176	140	133	151	152	171	202	161	152	160	174	173	172	122
104	109	135	127	137	124	120	156	130	126	133	126	148	127	127	120	141	133	122	149	149	138	145	127	129	155	161	119	118	111	141	109	136	127	142	167	109	114	115	115	139	120	136	130	121	104	130	184	146	159	130	120	135	161	136	127	126	147	141	147	102	128	113	113	109	105	115	123	105	128	156	144	125	147	164	137	121	164	106	149	156	113	117	122	145	141	137	159	120	133	140	126	146	104	138	140
