# Supplementary material for: Complex chromosomal neighborhood effects determine the adaptive potential of a gene under selection
Source: eLife. 2017 Jul 25;6:e25100. doi: 10.7554/eLife.25100 (PMC5526668; doi:10.7554/eLife.25100)
Supplement: Source code 1. — DOI: http://dx.doi.org/10.7554/eLife.25100.039 [file elife-25100-code1.zip › Source Code/data/A2_.txt]

OD
A1	A2	A3	A4	A5	A6	A7	A8	A9	A10	A11	A12	B1	B2	B3	B4	B5	B6	B7	B8	B9	B10	B11	B12	C1	C2	C3	C4	C5	C6	C7	C8	C9	C10	C11	C12	D1	D2	D3	D4	D5	D6	D7	D8	D9	D10	D11	D12	E1	E2
0.038	0.397	0.424	0.423	0.420	0.416	0.413	0.411	0.404	0.406	0.398	0.419	0.447	0.426	0.426	0.417	0.432	0.443	0.432	0.434	0.431	0.415	0.419	0.410	0.430	0.444	0.439	0.430	0.436	0.434	0.439	0.436	0.417	0.427	0.415	0.434	0.427	0.408	0.425	0.439	0.455	0.450	0.443	0.441	0.433	0.417	0.406	0.401	0.384	0.346
0.036	0.357	0.331	0.370	0.374	0.369	0.312	0.309	0.333	0.377	0.268	0.320	0.357	0.371	0.340	0.396	0.362	0.417	0.361	0.367	0.330	0.309	0.417	0.314	0.300	0.391	0.391	0.324	0.309	0.378	0.411	0.385	0.413	0.384	0.338	0.346	0.364	0.353	0.329	0.353	0.413	0.382	0.423	0.395	0.344	0.340	0.360	0.303	0.256	0.272
0.039	0.043	0.040	0.040	0.039	0.046	0.041	0.044	0.051	0.049	0.041	0.042	0.041	0.042	0.042	0.044	0.042	0.044	0.045	0.045	0.045	0.043	0.043	0.044	0.040	0.045	0.101	0.047	0.044	0.051	0.069	0.049	0.057	0.048	0.044	0.048	0.046	0.053	0.053	0.053	0.498	0.052	0.095	0.056	0.048	0.046	0.044	0.046	0.038	0.039
0.037	0.038	0.037	0.039	0.038	0.038	0.038	0.038	0.037	0.038	0.039	0.038	0.037	0.037	0.040	0.036	0.038	0.037	0.038	0.038	0.039	0.038	0.037	0.039	0.038	0.039	0.038	0.039	0.038	0.037	0.039	0.041	0.039	0.038	0.037	0.037	0.041	0.040	0.039	0.038	0.551	0.036	0.041	0.038	0.039	0.038	0.038	0.038	0.039	0.038
0.037	0.039	0.038	0.038	0.037	0.038	0.039	0.038	0.037	0.039	0.038	0.037	0.036	0.038	0.038	0.038	0.037	0.037	0.037	0.037	0.038	0.039	0.038	0.039	0.038	0.037	0.039	0.039	0.036	0.037	0.039	0.038	0.040	0.038	0.037	0.036	0.038	0.039	0.039	0.037	0.503	0.037	0.039	0.039	0.038	0.039	0.037	0.037	0.040	0.037
0.037	0.036	0.039	0.037	0.036	0.038	0.038	0.037	0.038	0.037	0.039	0.038	0.038	0.038	0.039	0.038	0.038	0.038	0.038	0.038	0.038	0.038	0.038	0.038	0.039	0.037	0.039	0.039	0.038	0.039	0.038	0.040	0.039	0.039	0.038	0.039	0.039	0.039	0.037	0.039	0.539	0.039	0.037	0.037	0.038	0.040	0.038	0.038	0.037	0.037
0.036	0.037	0.038	0.038	0.038	0.038	0.038	0.038	0.039	0.038	0.040	0.039	0.038	0.038	0.038	0.038	0.038	0.038	0.039	0.039	0.039	0.039	0.038	0.038	0.039	0.037	0.038	0.038	0.038	0.042	0.038	0.039	0.039	0.039	0.039	0.039	0.039	0.038	0.038	0.039	0.466	0.039	0.039	0.039	0.038	0.039	0.038	0.038	0.037	0.038
0.039	0.039	0.039	0.039	0.038	0.039	0.039	0.040	0.040	0.037	0.040	0.039	0.038	0.038	0.039	0.038	0.039	0.038	0.039	0.039	0.039	0.039	0.039	0.039	0.038	0.038	0.039	0.039	0.040	0.038	0.038	0.039	0.038	0.039	0.039	0.040	0.041	0.038	0.038	0.039	0.569	0.039	0.038	0.039	0.038	0.039	0.038	0.039	0.037	0.039
0.039	0.039	0.037	0.039	0.039	0.038	0.039	0.039	0.037	0.039	0.039	0.039	0.037	0.037	0.039	0.038	0.038	0.038	0.038	0.037	0.039	0.039	0.039	0.040	0.039	0.039	0.039	0.039	0.044	0.037	0.042	0.039	0.039	0.039	0.037	0.038	0.039	0.043	0.039	0.038	0.560	0.038	0.040	0.040	0.043	0.039	0.038	0.038	0.040	0.038
0.039	0.038	0.039	0.038	0.039	0.039	0.038	0.038	0.039	0.038	0.040	0.040	0.038	0.039	0.038	0.039	0.038	0.038	0.039	0.038	0.038	0.039	0.039	0.039	0.039	0.039	0.039	0.039	0.039	0.037	0.039	0.040	0.039	0.040	0.039	0.040	0.039	0.038	0.038	0.039	0.585	0.038	0.038	0.038	0.039	0.040	0.039	0.039	0.038	0.037
YFP
A1	A2	A3	A4	A5	A6	A7	A8	A9	A10	A11	A12	B1	B2	B3	B4	B5	B6	B7	B8	B9	B10	B11	B12	C1	C2	C3	C4	C5	C6	C7	C8	C9	C10	C11	C12	D1	D2	D3	D4	D5	D6	D7	D8	D9	D10	D11	D12	E1	E2
510	615	745	768	790	693	786	757	803	787	860	842	696	866	781	719	775	766	738	759	681	715	849	739	790	714	725	706	782	902	937	834	816	770	886	685	737	791	794	843	780	876	630	784	802	894	783	978	859	860
533	974	829	926	910	1025	871	916	1006	971	981	832	845	915	835	891	948	956	827	1061	832	784	1001	772	983	866	985	850	953	912	878	962	863	941	708	886	844	848	935	915	949	894	1015	946	911	964	892	1007	679	786
511	483	496	457	457	377	347	444	424	445	506	426	427	504	455	464	383	357	440	384	476	534	425	549	682	491	442	424	433	445	525	484	498	433	579	413	466	384	443	523	1250	460	489	450	441	438	324	373	480	416
544	495	340	466	341	351	388	433	385	368	494	397	436	484	444	393	403	366	281	449	475	349	325	365	499	401	372	450	467	458	357	416	466	377	355	509	411	376	478	364	1926	419	349	499	332	462	429	534	486	401
402	480	455	570	415	388	490	539	377	395	365	342	329	386	400	360	455	437	412	415	358	374	357	383	538	330	343	455	643	405	450	402	382	424	456	400	519	409	471	467	1694	399	450	471	459	365	482	427	356	494
476	465	514	596	443	455	439	408	390	443	521	343	388	472	432	544	419	473	388	454	381	502	431	489	645	443	466	489	795	573	507	452	445	425	409	419	385	406	391	383	1947	453	432	447	468	392	387	458	562	433
325	305	497	353	440	451	490	394	459	479	343	411	518	433	405	438	361	429	449	337	350	506	447	469	432	327	439	342	438	455	379	358	395	481	437	393	527	539	436	397	1721	496	375	439	361	363	520	426	397	399
463	536	474	382	382	432	357	364	428	460	474	397	438	410	363	494	411	437	546	425	380	413	375	380	388	419	388	510	405	454	354	433	457	480	491	388	512	433	353	453	2525	456	382	567	371	441	484	477	438	530
555	525	564	566	548	479	545	531	583	630	517	487	553	539	607	590	496	673	507	570	561	522	589	443	568	498	491	512	446	542	559	539	488	465	527	589	530	508	522	469	4067	438	524	590	608	513	506	464	427	657
548	506	493	605	436	556	600	614	462	521	543	567	545	534	606	605	471	455	547	558	507	464	486	592	556	380	481	577	544	410	459	606	579	497	384	497	564	511	498	595	4130	474	554	447	517	456	489	480	541	412
CFP
A1	A2	A3	A4	A5	A6	A7	A8	A9	A10	A11	A12	B1	B2	B3	B4	B5	B6	B7	B8	B9	B10	B11	B12	C1	C2	C3	C4	C5	C6	C7	C8	C9	C10	C11	C12	D1	D2	D3	D4	D5	D6	D7	D8	D9	D10	D11	D12	E1	E2
120	1444	1473	1471	1490	1519	1546	1468	1514	1471	1578	1702	1495	1489	1473	1497	1457	1467	1443	1488	1489	1462	1497	1565	1558	1412	1430	1441	1482	1492	1453	1495	1484	1462	1492	1614	1497	1433	1470	1404	1458	1468	1458	1484	1485	1415	1536	1590	1509	1456
157	1650	1550	1461	1534	1575	1541	1639	1644	1459	1605	1649	1498	1703	1708	1658	1740	1659	1785	1681	1748	1737	1697	1543	1792	1669	1641	1573	1688	1692	1636	1689	1831	1633	1506	1721	1510	1718	1677	1709	1577	1575	1795	1823	1697	1763	1463	1610	1359	1411
149	166	135	180	130	134	99	151	187	144	143	150	144	141	158	150	157	145	188	138	149	184	154	120	157	202	279	140	156	160	183	139	175	166	166	162	167	136	186	163	837	154	306	182	179	168	146	172	140	148
101	119	144	171	133	129	105	106	91	114	130	123	118	125	120	136	124	92	106	117	120	136	109	108	139	112	121	102	119	120	108	154	127	118	130	134	130	131	88	124	870	90	129	131	120	127	121	142	148	173
129	125	76	105	106	127	115	107	148	101	100	109	145	164	123	116	114	124	111	110	143	134	96	100	116	122	108	142	130	136	107	147	120	116	115	86	106	117	150	140	856	94	82	117	133	100	120	94	118	138
162	121	125	120	109	94	127	122	125	141	157	114	163	135	129	120	126	102	117	124	118	162	78	126	131	137	129	98	147	113	140	118	118	136	129	153	92	128	119	142	1024	151	112	106	152	124	115	129	166	108
133	147	142	106	127	150	116	148	166	138	151	132	153	163	148	144	120	156	134	127	174	135	132	149	141	137	121	130	147	122	161	151	138	121	155	126	138	100	140	134	1052	173	129	146	143	139	124	142	138	155
145	167	144	157	146	155	138	121	170	122	156	135	146	166	141	137	115	152	156	173	133	169	161	128	149	162	166	130	121	188	145	139	160	155	157	175	114	160	183	138	1421	152	110	157	145	139	157	126	111	140
186	182	179	215	187	216	187	205	183	223	196	171	189	228	187	170	176	176	162	206	199	183	195	190	205	222	194	127	177	226	172	219	207	157	178	207	174	160	165	185	1836	182	154	135	187	130	165	166	196	207
156	160	192	173	171	159	170	199	165	171	167	179	156	166	176	148	186	171	199	228	180	163	182	169	174	148	182	165	174	177	173	182	186	148	154	156	167	172	179	143	2011	179	156	152	172	192	174	154	163	157
[truncated: 46 more columns]
