# Supplementary material for: Complex chromosomal neighborhood effects determine the adaptive potential of a gene under selection
Source: eLife. 2017 Jul 25;6:e25100. doi: 10.7554/eLife.25100 (PMC5526668; doi:10.7554/eLife.25100)
Supplement: Source code 1. — DOI: http://dx.doi.org/10.7554/eLife.25100.039 [file elife-25100-code1.zip › Source Code/data/A3_.txt]

OD
A1	A2	A3	A4	A5	A6	A7	A8	A9	A10	A11	A12	B1	B2	B3	B4	B5	B6	B7	B8	B9	B10	B11	B12	C1	C2	C3	C4	C5	C6	C7	C8	C9	C10	C11	C12	D1	D2	D3	D4	D5	D6	D7	D8	D9	D10	D11	D12	E1	E2
0.038	0.481	0.482	0.471	0.480	0.466	0.478	0.472	0.473	0.473	0.457	0.471	0.486	0.475	0.485	0.471	0.475	0.501	0.479	0.491	0.502	0.503	0.476	0.479	0.481	0.483	0.507	0.499	0.493	0.513	0.517	0.515	0.496	0.504	0.477	0.491	0.493	0.473	0.475	0.502	0.516	0.520	0.522	0.511	0.494	0.505	0.486	0.476	0.473	0.453
0.036	0.207	0.229	0.512	0.294	0.252	0.297	0.142	0.314	0.108	0.393	0.445	0.191	0.131	0.059	0.305	0.165	0.179	0.489	0.473	0.161	0.397	0.403	0.142	0.362	0.412	0.397	0.423	0.092	0.429	0.406	0.390	0.352	0.426	0.397	0.401	0.320	0.425	0.417	0.425	0.377	0.490	0.439	0.397	0.417	0.425	0.505	0.237	0.152	0.320
0.036	0.385	0.115	0.101	0.040	0.043	0.039	0.263	0.041	0.039	0.040	0.043	0.047	0.066	0.039	0.041	0.048	0.040	0.051	0.045	0.041	0.041	0.041	0.041	0.203	0.041	0.044	0.079	0.040	0.040	0.044	0.041	0.040	0.042	0.042	0.043	0.052	0.041	0.041	0.043	0.040	0.043	0.049	0.042	0.042	0.041	0.351	0.041	0.040	0.042
0.039	0.070	0.037	0.042	0.037	0.038	0.038	0.043	0.036	0.038	0.038	0.038	0.037	0.038	0.038	0.039	0.038	0.041	0.036	0.037	0.039	0.040	0.039	0.039	0.045	0.038	0.038	0.038	0.036	0.038	0.039	0.038	0.039	0.038	0.036	0.037	0.040	0.038	0.038	0.037	0.037	0.036	0.039	0.039	0.039	0.037	0.043	0.037	0.040	0.038
0.037	0.040	0.036	0.043	0.037	0.041	0.038	0.040	0.036	0.038	0.038	0.038	0.036	0.038	0.038	0.037	0.038	0.038	0.037	0.037	0.038	0.038	0.038	0.038	0.040	0.039	0.039	0.038	0.039	0.037	0.041	0.038	0.038	0.037	0.037	0.037	0.039	0.039	0.039	0.038	0.037	0.036	0.038	0.039	0.038	0.037	0.037	0.039	0.040	0.037
0.037	0.036	0.038	0.039	0.037	0.039	0.038	0.038	0.039	0.039	0.039	0.038	0.038	0.038	0.039	0.037	0.038	0.037	0.038	0.038	0.039	0.039	0.038	0.039	0.039	0.038	0.039	0.039	0.039	0.039	0.038	0.040	0.038	0.040	0.038	0.039	0.040	0.038	0.038	0.039	0.039	0.038	0.038	0.038	0.039	0.039	0.039	0.038	0.037	0.038
0.038	0.037	0.037	0.038	0.037	0.039	0.039	0.039	0.039	0.038	0.039	0.039	0.038	0.039	0.039	0.038	0.039	0.038	0.038	0.039	0.039	0.039	0.039	0.039	0.038	0.038	0.039	0.039	0.039	0.039	0.038	0.039	0.039	0.039	0.039	0.040	0.040	0.038	0.038	0.039	0.039	0.039	0.039	0.038	0.039	0.040	0.039	0.039	0.037	0.038
0.038	0.039	0.038	0.039	0.039	0.039	0.039	0.039	0.040	0.039	0.041	0.040	0.039	0.039	0.039	0.039	0.039	0.038	0.039	0.039	0.039	0.039	0.039	0.039	0.039	0.039	0.039	0.040	0.038	0.039	0.039	0.039	0.039	0.039	0.038	0.039	0.040	0.038	0.039	0.039	0.038	0.038	0.039	0.038	0.038	0.039	0.039	0.039	0.038	0.037
0.038	0.039	0.038	0.038	0.039	0.039	0.038	0.039	0.037	0.039	0.039	0.038	0.038	0.038	0.039	0.037	0.038	0.038	0.037	0.038	0.038	0.039	0.038	0.039	0.038	0.038	0.040	0.038	0.039	0.037	0.038	0.038	0.039	0.039	0.037	0.038	0.039	0.039	0.039	0.039	0.037	0.037	0.039	0.039	0.038	0.039	0.039	0.039	0.040	0.038
0.038	0.037	0.039	0.039	0.038	0.040	0.039	0.038	0.040	0.037	0.040	0.040	0.038	0.039	0.038	0.039	0.039	0.038	0.038	0.039	0.039	0.039	0.039	0.039	0.039	0.039	0.039	0.039	0.039	0.039	0.038	0.039	0.039	0.039	0.039	0.040	0.040	0.037	0.037	0.038	0.039	0.038	0.039	0.038	0.038	0.039	0.039	0.039	0.039	0.038
YFP
A1	A2	A3	A4	A5	A6	A7	A8	A9	A10	A11	A12	B1	B2	B3	B4	B5	B6	B7	B8	B9	B10	B11	B12	C1	C2	C3	C4	C5	C6	C7	C8	C9	C10	C11	C12	D1	D2	D3	D4	D5	D6	D7	D8	D9	D10	D11	D12	E1	E2
450	726	711	761	672	748	673	683	804	795	772	883	711	856	659	816	825	902	728	809	729	726	779	650	827	640	855	727	696	869	774	700	791	840	746	668	759	663	747	792	723	704	815	779	779	818	704	800	714	798
548	603	519	843	627	554	506	504	648	493	691	668	490	428	470	520	387	541	845	751	563	769	660	648	697	702	778	641	404	655	606	755	539	614	709	836	666	771	819	762	603	846	569	699	718	780	802	661	504	599
566	778	500	433	387	540	450	684	399	412	409	367	470	521	531	361	349	374	441	302	410	479	418	357	636	302	362	409	448	406	331	411	497	521	444	467	365	380	473	461	435	403	401	361	392	512	985	393	520	421
446	485	510	490	372	384	473	482	428	402	591	367	375	428	362	426	385	436	358	542	349	351	463	430	588	359	450	440	706	465	482	497	422	479	459	462	342	473	431	455	384	353	356	445	450	283	515	426	504	439
516	429	348	473	401	401	352	350	351	329	381	327	456	459	394	445	413	384	338	452	418	422	364	349	485	347	406	423	511	449	433	463	487	446	430	376	436	328	444	366	421	435	369	350	437	463	486	495	378	373
541	323	451	537	419	393	568	472	405	458	483	382	428	455	420	413	524	381	409	456	429	449	457	423	532	416	505	314	571	418	387	484	445	503	438	450	400	459	463	440	379	418	555	477	397	519	467	373	421	355
412	373	404	441	356	340	443	392	295	418	377	349	330	359	318	382	327	445	367	489	391	335	333	470	438	361	383	364	471	382	486	452	446	347	448	381	375	383	482	438	383	414	331	455	403	407	427	350	469	338
496	439	338	392	450	514	464	487	435	326	492	451	555	417	448	445	447	399	512	478	418	420	464	328	451	383	400	378	469	372	322	512	508	404	353	365	407	475	429	402	479	457	450	476	508	462	418	475	370	490
497	529	436	405	541	519	534	547	544	558	559	601	529	441	579	447	658	543	523	564	505	550	537	567	602	573	486	459	642	613	675	535	514	580	531	499	470	680	562	480	646	542	553	553	584	504	531	592	560	569
487	430	503	431	501	614	424	503	519	553	616	436	484	585	500	426	563	424	476	547	407	471	505	523	606	494	420	520	547	508	541	441	518	570	547	587	445	462	482	480	540	547	492	396	473	462	442	540	507	466
CFP
A1	A2	A3	A4	A5	A6	A7	A8	A9	A10	A11	A12	B1	B2	B3	B4	B5	B6	B7	B8	B9	B10	B11	B12	C1	C2	C3	C4	C5	C6	C7	C8	C9	C10	C11	C12	D1	D2	D3	D4	D5	D6	D7	D8	D9	D10	D11	D12	E1	E2
94	1275	1372	1449	1456	1454	1415	1476	1422	1453	1404	1529	1370	1384	1403	1396	1433	1374	1394	1387	1461	1365	1383	1473	1474	1373	1430	1424	1434	1405	1406	1340	1396	1467	1413	1504	1416	1438	1403	1432	1383	1399	1414	1370	1390	1399	1393	1478	1481	1481
125	657	546	1310	929	697	960	349	937	298	1213	1320	584	328	219	861	398	499	1324	1250	374	1293	1180	401	1042	1251	1340	1073	240	1186	1271	1181	1287	1284	1228	1445	969	1217	1169	1249	971	1208	1034	1123	1498	1219	1917	829	484	958
112	2253	356	337	127	145	121	1045	149	105	135	164	189	241	123	130	139	154	155	156	134	135	117	128	745	123	153	289	94	140	155	123	151	99	139	109	176	124	119	118	145	117	137	119	143	145	1996	116	96	129
90	227	107	122	96	112	93	116	113	110	131	120	118	133	141	149	124	133	118	127	100	126	121	116	157	139	108	143	157	116	112	134	122	120	115	139	157	113	116	119	126	124	115	152	166	91	171	124	92	102
106	131	111	128	121	86	107	146	105	122	89	74	95	109	146	118	85	136	130	101	102	115	120	113	149	98	114	154	148	119	107	121	108	155	120	145	67	104	69	98	148	135	108	116	84	93	90	119	142	143
133	155	123	138	108	126	132	134	118	150	101	84	100	107	139	145	119	161	151	120	148	140	116	138	163	177	125	101	129	101	147	125	141	102	123	166	103	124	140	115	153	144	114	144	147	96	160	138	142	137
124	150	139	128	148	165	162	123	131	133	136	123	135	142	132	133	132	127	133	128	132	156	130	135	142	156	137	167	151	155	131	113	96	127	136	106	149	113	118	132	135	102	154	163	141	151	125	144	157	147
164	155	153	178	143	156	150	133	142	141	142	163	163	162	151	135	171	114	131	161	125	165	146	120	141	135	174	177	132	145	122	160	105	138	139	105	177	152	156	153	142	122	116	171	170	146	111	146	171	181
174	194	151	184	168	159	173	174	215	163	211	189	194	185	192	137	152	188	174	164	211	155	176	159	195	216	193	183	179	164	167	217	183	190	189	138	182	205	152	175	187	212	177	213	176	197	186	198	197	194
129	156	209	181	183	158	155	149	186	178	162	162	187	190	213	162	167	151	154	165	152	156	158	196	167	150	153	163	163	143	178	141	172	134	164	120	165	164	182	158	151	192	169	165	156	134	159	131	187	165
[truncated: 46 more columns]
