# Supplementary material for: Complex chromosomal neighborhood effects determine the adaptive potential of a gene under selection
Source: eLife. 2017 Jul 25;6:e25100. doi: 10.7554/eLife.25100 (PMC5526668; doi:10.7554/eLife.25100)
Supplement: Source code 1. — DOI: http://dx.doi.org/10.7554/eLife.25100.039 [file elife-25100-code1.zip › Source Code/data/B+_.txt]

OD
A1	A2	A3	A4	A5	A6	A7	A8	A9	A10	A11	A12	B1	B2	B3	B4	B5	B6	B7	B8	B9	B10	B11	B12	C1	C2	C3	C4	C5	C6	C7	C8	C9	C10	C11	C12	D1	D2	D3	D4	D5	D6	D7	D8	D9	D10	D11	D12	E1	E2
0.038	0.459	0.468	0.463	0.468	0.482	0.453	0.460	0.468	0.461	0.443	0.456	0.477	0.495	0.517	0.534	0.530	0.495	0.505	0.569	0.496	0.506	0.495	0.470	0.472	0.502	0.505	0.507	0.525	0.514	0.518	0.502	0.508	0.512	0.498	0.445	0.449	0.506	0.512	0.515	0.527	0.543	0.525	0.536	0.531	0.515	0.497	0.467	0.513	0.500
0.038	0.342	0.092	0.612	0.563	0.565	0.109	0.285	0.166	0.646	0.528	0.095	0.600	0.373	0.581	0.128	0.578	0.608	0.613	0.666	0.551	0.546	0.610	0.468	0.625	0.262	0.538	0.074	0.680	0.159	0.448	0.633	0.565	0.378	0.072	0.584	0.267	0.161	0.189	0.637	0.187	0.608	0.120	0.321	0.125	0.539	0.311	0.130	0.610	0.619
0.037	0.541	0.613	0.623	0.635	0.627	0.454	0.623	0.566	0.634	0.631	0.594	0.631	0.622	0.626	0.579	0.559	0.629	0.629	0.618	0.562	0.593	0.645	0.536	0.634	0.553	0.636	0.061	0.624	0.584	0.506	0.657	0.641	0.638	0.039	0.647	0.598	0.638	0.552	0.699	0.609	0.623	0.516	0.654	0.601	0.622	0.624	0.595	0.607	0.631
0.039	0.662	0.606	0.678	0.664	0.644	0.669	0.606	0.679	0.668	0.628	0.645	0.666	0.602	0.633	0.751	0.648	0.703	0.637	0.668	0.655	0.713	0.637	0.644	0.659	0.699	0.641	0.543	0.690	0.633	0.664	0.716	0.674	0.623	0.048	0.687	0.785	0.687	0.724	0.688	0.636	0.710	0.674	0.685	0.671	0.697	0.731	0.639	0.607	0.718
0.039	0.652	0.544	0.588	0.543	0.564	0.572	0.525	0.594	0.460	0.541	0.580	0.639	0.661	0.560	0.664	0.613	0.591	0.509	0.515	0.513	0.622	0.560	0.550	0.541	0.580	0.500	0.639	0.501	0.641	0.140	0.628	0.553	0.424	0.047	0.625	0.522	0.634	0.652	0.874	0.580	0.512	0.661	0.598	0.410	0.523	0.666	0.633	0.519	0.566
0.039	0.597	0.481	0.602	0.452	0.432	0.421	0.436	0.415	0.405	0.429	0.442	0.612	0.514	0.484	0.674	0.614	0.462	0.444	0.448	0.409	0.462	0.421	0.406	0.506	0.488	0.526	0.568	0.495	0.501	0.502	0.650	0.443	0.425	0.045	0.458	0.504	0.514	0.549	0.494	0.480	0.478	0.681	0.463	0.435	0.436	0.517	0.414	0.455	0.484
0.039	0.586	0.620	0.557	0.578	0.574	0.563	0.584	0.532	0.554	0.572	0.613	0.565	0.619	0.636	0.499	0.598	0.609	0.596	0.604	0.587	0.637	0.611	0.568	0.612	0.637	0.645	0.653	0.623	0.624	0.682	0.599	0.624	0.628	0.354	0.576	0.627	0.609	0.650	0.543	0.669	0.646	0.604	0.588	0.661	0.632	0.627	0.575	0.625	0.663
0.038	0.515	0.468	0.489	0.487	0.488	0.235	0.471	0.452	0.456	0.474	0.445	0.415	0.474	0.457	0.480	0.479	0.470	0.420	0.404	0.452	0.404	0.459	0.543	0.393	0.468	0.436	0.436	0.423	0.435	0.398	0.410	0.526	0.549	0.541	0.545	0.440	0.416	0.446	0.499	0.400	0.406	0.418	0.499	0.412	0.549	0.477	0.448	0.340	0.343
0.040	0.387	0.397	0.380	0.411	0.448	0.514	0.454	0.529	0.350	0.489	0.632	0.372	0.644	0.370	0.383	0.417	0.453	0.537	0.592	0.593	0.469	0.628	0.067	0.507	0.711	0.413	0.492	0.481	0.480	0.164	0.458	0.077	0.213	0.152	0.124	0.556	0.231	0.463	0.587	0.408	0.521	0.430	0.144	0.652	0.100	0.163	0.223	0.424	0.349
0.040	0.269	0.171	0.246	0.312	0.305	0.043	0.222	0.573	0.430	0.099	0.161	0.047	0.222	0.315	0.091	0.041	0.537	0.654	0.464	0.439	0.478	0.046	0.052	0.092	0.048	0.226	0.194	0.322	0.218	0.174	0.346	0.046	0.712	0.550	0.430	0.049	0.067	0.631	0.676	0.595	0.577	0.620	0.539	0.425	0.153	0.534	0.685	0.275	0.463
YFP
A1	A2	A3	A4	A5	A6	A7	A8	A9	A10	A11	A12	B1	B2	B3	B4	B5	B6	B7	B8	B9	B10	B11	B12	C1	C2	C3	C4	C5	C6	C7	C8	C9	C10	C11	C12	D1	D2	D3	D4	D5	D6	D7	D8	D9	D10	D11	D12	E1	E2
535	739	894	792	890	1006	841	933	826	747	747	808	862	856	953	928	976	912	948	1192	808	810	914	917	907	792	945	786	943	941	867	869	939	834	870	861	861	973	890	914	842	944	940	977	907	877	866	797	934	894
542	671	524	2131	1345	1342	481	557	461	2115	790	443	1257	625	1079	429	1056	1704	1524	1957	1154	932	1619	865	1703	600	800	538	2563	594	591	1587	1038	561	560	1132	511	458	593	1182	407	1305	515	682	450	816	697	522	1722	1449
523	1402	1832	2998	2893	2998	1100	1635	1267	2294	2247	1519	2269	1756	1989	1822	1601	2856	2562	1997	1709	1992	2606	1739	2031	1487	1644	445	2188	1520	1408	3280	2369	1898	473	2905	1452	1983	1883	1616	1593	1894	1749	2727	1454	1690	1936	1925	1889	2358
403	3406	2301	4440	4037	4882	2952	2164	3904	3638	2569	2817	3787	2258	2892	4170	2804	4361	2568	3023	3300	4667	3356	3864	2987	4063	2689	1599	3071	2494	2294	4413	3630	2174	362	4532	2780	4619	4526	2038	2906	4067	4465	4401	3659	3322	4605	2707	2397	3756
469	3902	3388	3951	3811	4118	2439	3407	4196	3362	3586	3960	3985	4465	3109	5807	3465	4240	3322	3359	3137	4829	3927	3724	3579	4009	3175	4445	3198	3867	549	4535	3708	3203	522	4672	3749	4065	5036	2469	4028	3480	4649	4149	3194	3565	4618	3869	3694	3778
446	3784	2043	4961	2434	2451	2501	2280	2369	2146	2451	2583	4754	2846	2207	6217	3754	2345	2238	1979	1878	2777	2175	2144	2533	2547	2372	4545	2168	3300	2299	5212	2323	1868	471	2543	3204	2369	3275	2052	2217	2216	5112	2197	2155	1947	3468	2193	2598	2731
408	4402	5112	3919	4135	3899	4154	4548	3379	3927	3904	4972	4514	5140	6072	3476	4605	4109	4063	4176	4017	5360	4581	3728	5608	4830	5485	6761	4420	5536	6580	4134	5557	4869	1914	3938	6412	4646	5908	2389	5585	4563	4247	3407	5854	5159	6007	4276	6064	5779
462	5436	5405	4838	4861	4660	1295	4850	4866	4835	5745	5121	4767	4806	4887	5597	4746	4838	5291	4585	4985	4232	4747	5760	4405	3244	5104	4888	4785	4993	4146	4114	5959	5941	7183	5476	4314	4981	4602	4210	5196	4461	4138	5284	4422	5589	6125	5250	4845	4127
404	2800	3745	3343	5186	3962	6898	3711	5030	2263	3817	6492	2868	7012	4290	3908	5496	3971	7434	5220	5648	3604	7549	534	5421	8144	4058	4786	5342	4495	909	3128	664	1221	857	920	5333	1424	4427	7009	2808	4434	2964	962	6179	758	958	1232	4382	2859
325	1598	980	1384	1685	1644	377	1230	5231	3735	686	888	415	1120	1986	570	365	4919	12136	3392	2706	4332	392	458	738	516	1171	1163	1883	1067	1125	2100	360	8011	5361	12786	400	545	5996	10729	6715	5437	6906	5702	2823	918	4957	7976	1859	4834
CFP
A1	A2	A3	A4	A5	A6	A7	A8	A9	A10	A11	A12	B1	B2	B3	B4	B5	B6	B7	B8	B9	B10	B11	B12	C1	C2	C3	C4	C5	C6	C7	C8	C9	C10	C11	C12	D1	D2	D3	D4	D5	D6	D7	D8	D9	D10	D11	D12	E1	E2
171	1169	1091	1235	1129	1267	1025	1118	1098	1081	971	1345	1153	1192	1227	1172	1147	1215	1055	2374	1161	1209	1070	947	1259	1167	1181	1127	1602	1073	1044	1187	1190	1134	1113	922	950	1190	1172	1045	1129	1073	1067	1003	1025	1011	1074	985	1545	1206
197	1001	244	5125	3811	3600	296	720	424	4550	1941	253	3265	1110	2368	290	1931	4425	3776	3956	2613	2309	4520	1759	3419	580	1891	196	4847	345	885	4614	2504	990	221	3474	616	330	434	802	421	2828	349	1293	266	1789	765	301	3084	3485
204	3028	4063	7081	7010	7909	2057	3527	2769	5010	4250	3388	5309	3701	3946	4164	2990	6364	5575	3971	3505	4638	6460	4180	4258	3611	3717	235	4714	2982	2409	7147	5234	3789	153	6972	3031	4914	5042	1173	3220	4026	3650	6495	3607	3401	4373	3891	4179	5077
125	7576	5046	10031	8994	10709	5121	4803	9335	7044	5572	6710	7715	5283	5639	12045	5220	9814	5876	5703	6522	10858	8105	8639	5979	10347	5557	4152	6543	6589	4024	9422	7594	4763	188	9742	6287	9496	12064	1226	6502	7334	9850	9017	7174	6694	9885	5925	5856	7009
222	7779	6251	8421	7492	8692	5034	5593	8721	5822	6301	7615	7796	9317	5977	10651	6314	8394	6058	5299	6273	9689	7443	7523	6240	8201	5768	9721	5124	8976	686	8563	6799	4990	185	8922	7539	7513	10116	1313	7096	5873	9137	7776	5276	6456	9551	7783	7282	6959
146	8816	5688	10143	5911	5906	6044	5758	5542	5393	5616	6576	9926	6823	6181	12705	8742	5652	5501	5445	4801	6471	4928	5110	6776	6502	6000	10307	5539	7706	5966	9648	5276	5011	213	5661	7937	6106	7988	1062	5642	5487	10170	5306	5613	5082	7981	5409	6270	6348
165	9812	11272	9033	9640	9117	9990	10432	8318	8831	9153	11616	9760	11357	12323	8107	9768	9387	9534	10249	9388	10953	10194	8795	12115	10800	11694	12755	10218	11585	12313	9416	11049	10755	4412	9455	12725	10062	11833	1427	11738	10716	9443	8581	11443	10863	11472	9847	11541	11235
189	10810	10440	9898	10058	9676	3066	10222	9763	9650	10994	9707	9065	9890	9696	10450	9199	9177	9108	8426	9087	7890	8937	11177	8055	8437	8973	8666	8774	9116	7592	7943	10329	10602	13598	11363	8085	8361	8314	1923	8235	8159	7972	9732	8102	10058	9640	9771	8182	7632
143	7255	8555	7811	9944	9533	13189	9281	12108	6443	9958	14644	7178	14083	8903	8715	9883	9331	8027	12021	13008	9024	14112	642	11413	14919	9264	10650	10682	9915	2188	8190	776	3196	2157	1208	11131	3448	9542	3092	7375	10230	7286	1889	12750	1100	2169	3300	9827	7251
142	4070	2227	3861	4685	4185	197	3165	10418	8431	1221	1505	284	2981	4694	973	143	9474	9302	7724	6950	9192	221	331	1030	297	3035	2583	5105	2755	2579	5615	257	15383	11116	5947	277	655	11607	4047	11454	9702	12036	10720	6495	2153	10824	14531	4467	9606
[truncated: 46 more columns]
