# Supplementary material for: Complex chromosomal neighborhood effects determine the adaptive potential of a gene under selection
Source: eLife. 2017 Jul 25;6:e25100. doi: 10.7554/eLife.25100 (PMC5526668; doi:10.7554/eLife.25100)
Supplement: Source code 1. — DOI: http://dx.doi.org/10.7554/eLife.25100.039 [file elife-25100-code1.zip › Source Code/data/B-_.txt]

OD
A1	A2	A3	A4	A5	A6	A7	A8	A9	A10	A11	A12	B1	B2	B3	B4	B5	B6	B7	B8	B9	B10	B11	B12	C1	C2	C3	C4	C5	C6	C7	C8	C9	C10	C11	C12	D1	D2	D3	D4	D5	D6	D7	D8	D9	D10	D11	D12	E1	E2
0.039	0.485	0.483	0.480	0.484	0.477	0.460	0.467	0.455	0.459	0.472	0.473	0.486	0.466	0.461	0.464	0.465	0.459	0.453	0.455	0.447	0.455	0.454	0.468	0.478	0.478	0.470	0.475	0.458	0.459	0.462	0.459	0.464	0.458	0.454	0.463	0.473	0.481	0.471	0.471	0.488	0.465	0.471	0.465	0.460	0.461	0.461	0.458	0.478	0.490
0.038	0.552	0.317	0.509	0.534	0.039	0.171	0.067	0.542	0.409	0.554	0.438	0.559	0.565	0.255	0.344	0.235	0.457	0.540	0.511	0.212	0.370	0.203	0.521	0.508	0.532	0.537	0.507	0.536	0.250	0.505	0.500	0.522	0.291	0.220	0.489	0.247	0.292	0.559	0.555	0.259	0.250	0.417	0.544	0.257	0.234	0.544	0.328	0.534	0.570
0.038	0.566	0.366	0.531	0.550	0.038	0.038	0.229	0.566	0.534	0.553	0.305	0.543	0.558	0.148	0.181	0.172	0.540	0.546	0.529	0.053	0.527	0.055	0.549	0.556	0.562	0.555	0.560	0.564	0.068	0.552	0.548	0.560	0.500	0.057	0.542	0.257	0.110	0.570	0.557	0.147	0.063	0.542	0.545	0.070	0.068	0.557	0.194	0.542	0.568
0.038	0.570	0.490	0.560	0.566	0.039	0.039	0.532	0.538	0.538	0.550	0.437	0.558	0.566	0.048	0.370	0.061	0.552	0.547	0.555	0.039	0.544	0.038	0.532	0.587	0.588	0.573	0.563	0.558	0.038	0.565	0.561	0.553	0.543	0.038	0.538	0.125	0.042	0.559	0.555	0.052	0.037	0.564	0.557	0.038	0.039	0.545	0.077	0.559	0.563
0.040	0.542	0.441	0.519	0.534	0.038	0.038	0.513	0.490	0.503	0.520	0.446	0.511	0.524	0.039	0.426	0.040	0.498	0.500	0.513	0.039	0.511	0.038	0.483	0.531	0.530	0.516	0.513	0.513	0.038	0.517	0.504	0.508	0.505	0.039	0.509	0.040	0.038	0.517	0.511	0.038	0.038	0.499	0.502	0.038	0.038	0.505	0.039	0.508	0.500
0.038	0.436	0.249	0.373	0.346	0.039	0.039	0.514	0.427	0.447	0.371	0.396	0.454	0.415	0.038	0.474	0.039	0.385	0.345	0.344	0.039	0.375	0.039	0.345	0.366	0.411	0.331	0.378	0.275	0.038	0.332	0.347	0.344	0.348	0.038	0.329	0.039	0.038	0.412	0.419	0.039	0.038	0.257	0.267	0.038	0.038	0.317	0.039	0.451	0.401
0.038	0.052	0.040	0.042	0.061	0.039	0.038	0.562	0.040	0.039	0.040	0.055	0.041	0.041	0.039	0.455	0.039	0.514	0.039	0.040	0.039	0.487	0.039	0.040	0.040	0.271	0.051	0.040	0.040	0.039	0.040	0.040	0.040	0.040	0.039	0.040	0.038	0.038	0.044	0.252	0.038	0.038	0.039	0.038	0.037	0.039	0.039	0.039	0.044	0.040
0.038	0.038	0.039	0.040	0.038	0.038	0.039	0.541	0.039	0.039	0.039	0.041	0.039	0.039	0.039	0.441	0.038	0.377	0.039	0.039	0.039	0.491	0.038	0.039	0.040	0.040	0.039	0.039	0.039	0.039	0.039	0.038	0.039	0.039	0.039	0.039	0.040	0.038	0.039	0.336	0.039	0.038	0.038	0.038	0.038	0.039	0.039	0.039	0.039	0.038
0.039	0.039	0.039	0.038	0.039	0.039	0.038	0.539	0.039	0.038	0.040	0.039	0.039	0.039	0.039	0.455	0.038	0.265	0.039	0.038	0.038	0.492	0.039	0.039	0.039	0.038	0.039	0.040	0.038	0.039	0.038	0.039	0.038	0.039	0.039	0.039	0.039	0.038	0.038	0.415	0.039	0.038	0.039	0.037	0.038	0.039	0.039	0.039	0.041	0.038
0.038	0.040	0.039	0.039	0.039	0.039	0.039	0.501	0.039	0.039	0.039	0.040	0.039	0.038	0.040	0.446	0.040	0.044	0.038	0.038	0.038	0.390	0.039	0.039	0.037	0.039	0.040	0.039	0.040	0.039	0.039	0.039	0.039	0.039	0.039	0.038	0.039	0.039	0.039	0.078	0.039	0.039	0.038	0.039	0.039	0.038	0.039	0.039	0.039	0.039
YFP
A1	A2	A3	A4	A5	A6	A7	A8	A9	A10	A11	A12	B1	B2	B3	B4	B5	B6	B7	B8	B9	B10	B11	B12	C1	C2	C3	C4	C5	C6	C7	C8	C9	C10	C11	C12	D1	D2	D3	D4	D5	D6	D7	D8	D9	D10	D11	D12	E1	E2
456	1128	1226	1229	1091	1202	1316	1120	1216	1114	1219	1108	1195	1083	1182	1267	1195	1206	1226	1225	1189	1085	1210	1206	1343	1281	1290	1193	1247	1087	1156	1186	1183	1136	1170	1211	1288	1262	1226	1129	1195	1281	1227	1286	1107	1205	1304	1322	1184	1221
531	1111	558	1088	1224	467	586	428	1241	841	1201	877	1374	1149	594	677	560	858	1114	1089	609	695	539	938	1064	1138	1184	1053	1207	550	1041	1010	1123	519	588	1050	597	640	1196	1217	581	542	846	1229	505	483	1352	667	1253	1136
454	1688	1296	1921	1590	437	493	646	1776	1796	1746	755	1672	1806	609	504	436	1834	1597	1540	583	1497	485	1675	1795	1688	1745	1678	1778	491	1707	1651	1553	1670	462	1728	459	384	1650	1627	419	443	1568	1569	471	478	1603	666	1866	1755
434	1825	2592	1956	1941	440	377	1722	1642	1711	1767	2070	1886	1865	456	1680	486	1552	1671	1647	402	1597	424	1594	1852	1686	1655	1623	1534	397	1735	1709	1650	1625	431	1691	474	383	1805	1621	457	457	1670	1648	479	504	1556	539	1663	1683
617	1696	1902	1690	1662	515	527	1626	1514	1635	1719	2108	1636	1676	479	3084	418	1511	1486	1573	489	1482	595	1583	1604	1800	1616	1653	1453	531	1419	1467	1476	1492	547	1338	410	535	1726	1570	408	459	1404	1577	551	389	1546	524	1656	1807
447	1123	776	971	876	446	344	3070	1183	1216	911	1417	1047	1114	412	3685	503	1321	739	868	521	911	404	804	916	1255	884	976	740	481	817	855	907	831	534	801	424	465	950	898	541	421	662	781	411	461	701	379	1327	1090
462	426	420	455	405	410	402	4065	383	457	352	425	485	433	399	3172	500	3171	446	394	477	1417	527	408	355	693	627	425	372	470	485	493	354	475	473	347	451	421	400	1166	435	394	370	411	467	445	417	408	458	524
476	480	475	439	540	562	476	4192	587	500	544	424	411	518	510	3501	536	1575	548	408	554	2063	380	493	472	484	502	484	508	541	485	525	524	434	475	536	422	453	546	2218	522	524	533	466	545	460	429	395	388	517
396	402	472	390	463	457	434	4160	507	361	598	464	484	479	433	5129	369	1032	444	413	439	1833	391	475	514	474	439	396	507	622	441	383	502	498	484	489	512	478	454	3420	470	458	367	427	322	416	426	425	457	478
472	430	404	335	355	394	315	4584	372	404	448	421	365	385	360	4954	399	504	400	414	302	1548	407	512	471	417	380	408	397	515	460	345	365	441	411	405	373	386	404	560	373	468	391	309	411	415	390	368	367	381
CFP
A1	A2	A3	A4	A5	A6	A7	A8	A9	A10	A11	A12	B1	B2	B3	B4	B5	B6	B7	B8	B9	B10	B11	B12	C1	C2	C3	C4	C5	C6	C7	C8	C9	C10	C11	C12	D1	D2	D3	D4	D5	D6	D7	D8	D9	D10	D11	D12	E1	E2
169	1403	1439	1394	1375	1363	1375	1382	1323	1355	1442	1388	1556	1445	1482	1378	1375	1343	1378	1405	1372	1359	1420	1480	1430	1413	1405	1343	1299	1362	1349	1363	1400	1391	1413	1516	1515	1417	1407	1388	1367	1403	1322	1361	1357	1297	1351	1520	1489	1332
180	1008	657	921	1014	166	395	208	1023	760	1014	982	1143	1080	521	694	481	786	993	929	484	705	461	917	930	954	985	893	908	525	869	823	889	544	502	821	513	548	995	907	535	521	772	953	499	438	893	711	1033	1016
188	1269	900	1309	1371	158	174	419	1398	1295	1333	675	1316	1303	356	423	384	1216	1299	1257	213	1223	152	1323	1329	1299	1287	1292	1214	169	1222	1300	1276	1142	174	1266	553	293	1264	1332	300	215	1231	1227	204	220	1208	415	1298	1410
130	1478	1368	1445	1482	138	147	1410	1429	1395	1400	1366	1496	1474	163	955	185	1364	1420	1401	160	1397	154	1263	1483	1483	1413	1414	1384	136	1354	1382	1354	1338	167	1412	298	180	1360	1414	170	141	1349	1371	130	157	1407	224	1427	1459
237	1413	1153	1394	1437	178	164	1307	1284	1289	1376	1314	1454	1416	179	1413	174	1223	1263	1268	178	1351	195	1257	1371	1391	1342	1331	1292	185	1263	1252	1322	1203	189	1317	192	194	1340	1327	177	180	1180	1305	164	198	1284	183	1366	1355
149	1022	493	833	798	152	143	1206	1000	1027	844	1045	1080	937	164	1420	165	835	724	748	202	789	187	744	804	828	698	823	610	167	747	714	714	747	178	719	171	158	895	908	161	163	527	531	179	188	671	195	1054	911
172	173	137	182	232	131	149	1445	159	154	154	202	127	139	144	1240	184	1300	152	137	149	1057	148	136	135	450	167	167	158	116	119	159	147	151	177	166	152	158	189	522	172	114	149	136	164	161	155	167	129	138
153	179	164	169	187	165	163	1461	166	186	206	153	173	191	189	1092	195	898	196	165	201	1342	175	174	157	148	178	206	188	166	170	149	171	170	207	179	163	200	174	743	168	183	177	181	183	138	204	164	176	189
164	202	162	165	182	122	145	1413	179	167	170	141	168	155	187	1471	162	543	163	202	151	1213	141	144	167	129	179	164	177	174	161	173	167	166	164	160	196	162	188	1041	134	149	165	134	162	181	173	153	153	144
115	119	125	117	141	140	144	1346	104	144	166	117	157	135	132	1410	136	142	146	144	166	897	102	117	146	139	98	138	138	167	135	118	140	113	131	121	130	155	173	213	137	149	93	130	125	136	133	150	125	137
[truncated: 46 more columns]
