# Supplementary material for: Complex chromosomal neighborhood effects determine the adaptive potential of a gene under selection
Source: eLife. 2017 Jul 25;6:e25100. doi: 10.7554/eLife.25100 (PMC5526668; doi:10.7554/eLife.25100)
Supplement: Source code 1. — DOI: http://dx.doi.org/10.7554/eLife.25100.039 [file elife-25100-code1.zip › Source Code/data/B2_.txt]

OD
A1	A2	A3	A4	A5	A6	A7	A8	A9	A10	A11	A12	B1	B2	B3	B4	B5	B6	B7	B8	B9	B10	B11	B12	C1	C2	C3	C4	C5	C6	C7	C8	C9	C10	C11	C12	D1	D2	D3	D4	D5	D6	D7	D8	D9	D10	D11	D12	E1	E2
0.038	0.439	0.433	0.432	0.434	0.425	0.413	0.416	0.416	0.424	0.423	0.446	0.454	0.440	0.436	0.446	0.436	0.435	0.414	0.423	0.429	0.430	0.434	0.435	0.499	0.444	0.455	0.523	0.443	0.443	0.430	0.438	0.432	0.440	0.446	0.446	0.450	0.445	0.434	0.437	0.441	0.464	0.448	0.438	0.436	0.432	0.437	0.439	0.438	0.425
0.039	0.063	0.610	0.348	0.623	0.058	0.704	0.635	0.063	0.653	0.060	0.514	0.064	0.079	0.113	0.065	0.066	0.064	0.237	0.418	0.058	0.073	0.295	0.060	0.652	0.613	0.171	0.716	0.082	0.064	0.605	0.061	0.059	0.079	0.593	0.061	0.519	0.399	0.057	0.065	0.059	0.593	0.099	0.060	0.059	0.611	0.108	0.110	0.490	0.367
0.038	0.574	0.559	0.651	0.637	0.039	0.513	0.598	0.036	0.567	0.039	0.503	0.563	0.517	0.509	0.044	0.444	0.610	0.570	0.572	0.039	0.580	0.564	0.039	0.549	0.488	0.521	0.674	0.492	0.038	0.592	0.067	0.038	0.295	0.515	0.311	0.538	0.519	0.038	0.680	0.040	0.586	0.635	0.039	0.038	0.547	0.499	0.524	0.317	0.527
0.036	0.886	1.082	0.647	0.616	0.039	0.685	0.702	0.039	0.822	0.038	0.553	0.845	0.725	0.758	0.618	0.891	0.905	1.091	0.626	0.038	0.662	0.643	0.038	0.498	0.844	0.773	0.813	0.630	0.038	0.612	0.433	0.038	0.533	0.587	0.953	0.772	0.699	0.038	0.654	0.868	1.106	0.791	0.038	0.037	0.625	0.797	0.981	0.450	0.681
0.036	0.541	0.545	0.515	0.573	0.038	0.514	0.522	0.039	0.541	0.038	0.544	0.528	0.550	0.512	0.577	0.534	0.537	0.568	0.540	0.039	0.549	0.545	0.039	0.502	0.542	0.558	0.486	0.546	0.038	0.550	0.338	0.038	0.572	0.562	0.587	0.542	0.516	0.037	0.589	0.559	0.555	0.586	0.038	0.038	0.556	0.563	0.553	0.276	0.524
0.038	0.526	0.506	0.509	0.464	0.039	0.507	0.537	0.037	0.448	0.038	0.561	0.489	0.541	0.535	0.524	0.533	0.546	0.553	0.537	0.039	0.520	0.543	0.039	0.389	0.571	0.532	0.335	0.541	0.038	0.528	0.333	0.039	0.531	0.545	0.562	0.542	0.566	0.039	0.519	0.520	0.575	0.563	0.039	0.038	0.536	0.493	0.520	0.282	0.503
0.039	0.573	0.545	0.535	0.496	0.040	0.551	0.534	0.037	0.552	0.039	0.431	0.530	0.509	0.540	0.529	0.544	0.581	0.554	0.556	0.039	0.525	0.492	0.038	0.376	0.572	0.524	0.348	0.556	0.038	0.554	0.296	0.038	0.525	0.508	0.498	0.570	0.603	0.038	0.579	0.593	0.599	0.638	0.039	0.039	0.521	0.530	0.428	0.382	0.533
0.041	0.443	0.410	0.409	0.438	0.040	0.380	0.388	0.038	0.388	0.039	0.434	0.405	0.318	0.351	0.363	0.394	0.436	0.386	0.367	0.039	0.413	0.466	0.040	0.115	0.393	0.419	0.081	0.417	0.038	0.403	0.253	0.039	0.444	0.397	0.410	0.451	0.407	0.039	0.386	0.389	0.404	0.407	0.040	0.039	0.360	0.427	0.461	0.150	0.329
0.072	0.444	0.319	0.574	0.359	0.039	0.352	0.315	0.039	0.307	0.041	0.346	0.567	0.396	0.411	0.375	0.400	0.374	0.365	0.342	0.039	0.333	0.320	0.039	0.417	0.312	0.362	0.040	0.532	0.038	0.320	0.310	0.039	0.411	0.306	0.402	0.377	0.360	0.039	0.301	0.590	0.436	0.477	0.038	0.038	0.395	0.329	0.318	0.194	0.351
0.039	0.050	0.044	0.046	0.167	0.039	0.048	0.050	0.037	0.051	0.039	0.214	0.100	0.051	0.059	0.267	0.045	0.049	0.048	0.043	0.039	0.054	0.051	0.038	0.392	0.051	0.074	0.040	0.203	0.038	0.076	0.094	0.039	0.063	0.055	0.060	0.140	0.081	0.039	0.138	0.070	0.096	0.056	0.040	0.039	0.048	0.087	0.096	0.374	0.077
YFP
A1	A2	A3	A4	A5	A6	A7	A8	A9	A10	A11	A12	B1	B2	B3	B4	B5	B6	B7	B8	B9	B10	B11	B12	C1	C2	C3	C4	C5	C6	C7	C8	C9	C10	C11	C12	D1	D2	D3	D4	D5	D6	D7	D8	D9	D10	D11	D12	E1	E2
487	915	956	866	823	1020	800	945	864	876	779	914	951	856	853	926	998	899	828	891	871	967	927	961	1195	963	960	1673	883	941	829	892	822	904	967	754	918	833	1020	796	823	849	914	901	919	889	833	800	902	959
556	534	2149	828	4596	384	1281	1953	363	1323	464	1313	478	516	471	467	486	491	520	735	422	539	407	519	2941	1536	498	3038	468	415	1922	444	420	414	1772	476	1254	858	342	452	463	1773	405	531	439	1709	423	457	2963	655
564	1840	2485	2774	3265	419	1508	2263	460	1728	420	1756	1802	1625	1750	396	785	1574	1917	1336	375	1942	1798	391	1730	1759	1290	1596	1372	508	2530	552	449	626	1906	574	2341	1664	446	3361	376	2669	1201	463	362	2294	1102	1650	3148	1543
490	1960	1901	2581	3135	414	2216	2303	384	2291	554	2320	2980	2098	2422	2061	2736	1995	3521	1929	460	2194	1887	383	1511	2204	2176	2874	3912	461	2179	4508	379	1573	2921	2375	2141	1955	441	2337	1501	2599	1943	544	371	2200	2226	2107	2964	1711
563	2635	2623	2857	2837	315	2559	2809	519	2911	436	3074	3756	2727	2580	4076	3224	2853	2760	2867	479	3578	3420	439	1793	2271	2434	1398	3284	326	2833	5149	418	3047	3540	3171	2315	2368	489	3318	2843	2333	2672	402	359	3021	2905	3202	3822	2566
660	2750	2695	3151	1911	455	2971	3061	468	2464	413	3486	3303	3006	3013	3707	3090	3022	3079	3133	317	3286	3604	407	1402	3220	3086	1208	3725	434	3395	4377	403	3427	3243	3232	2644	3112	392	3051	3131	3172	2953	396	320	3071	2929	3419	3308	2465
424	3786	3858	4010	3474	438	3541	3741	444	3918	377	3309	5156	3571	3751	4807	3559	4040	4019	4098	492	3989	3820	398	1155	4022	3463	1242	4430	428	3854	3486	442	3968	3907	4301	3631	3668	361	4644	4253	4352	3881	395	526	3634	3658	3716	3894	3324
449	3389	3145	2762	2986	464	2792	2515	458	2718	447	3514	3837	2473	2259	3495	2180	2334	2331	2188	467	3341	3430	303	600	2230	2955	715	3686	497	2834	2308	357	3359	2506	3007	3268	2130	587	3349	2545	2514	2422	477	493	2448	3089	3703	1462	2123
315	3178	2970	2352	3137	523	3140	2813	530	2623	502	3066	4613	3510	3238	4112	3140	2583	2290	2201	556	2666	2442	437	2720	2794	3344	551	5291	542	2605	6613	586	3339	2585	2603	3046	2400	525	3682	3910	3663	3071	408	511	2193	2736	2928	10052	2656
442	605	490	490	886	585	624	528	464	639	585	1341	948	511	585	1380	518	519	573	474	546	600	596	505	3104	627	634	465	1057	484	673	977	482	664	592	632	925	630	577	795	568	836	631	580	537	447	621	656	8670	896
CFP
A1	A2	A3	A4	A5	A6	A7	A8	A9	A10	A11	A12	B1	B2	B3	B4	B5	B6	B7	B8	B9	B10	B11	B12	C1	C2	C3	C4	C5	C6	C7	C8	C9	C10	C11	C12	D1	D2	D3	D4	D5	D6	D7	D8	D9	D10	D11	D12	E1	E2
164	1636	1582	1646	1591	1585	1564	1598	1560	1530	1580	1643	1602	1656	1546	1536	1560	1482	1568	1496	1505	1547	1479	1489	1433	1573	1587	1334	1555	1489	1500	1540	1496	1475	1433	1547	1651	1528	1552	1537	1481	1413	1501	1391	1510	1490	1446	1538	1595	1517
107	171	5538	1411	1321	151	2687	5338	148	3389	182	3450	174	194	334	226	195	194	573	1437	197	194	543	148	1314	3586	453	1120	234	170	5313	175	177	220	6039	152	2493	1854	152	162	168	4563	263	167	159	5271	319	287	724	1140
141	5484	5631	7409	1322	153	3161	5906	143	4603	124	6179	7224	4018	5777	170	1389	4430	5987	3255	135	7914	5927	148	1122	3955	4245	967	5015	135	7299	151	122	1276	6615	1258	4771	4455	126	10115	144	5942	3943	108	120	6590	2865	6120	723	4452
156	5658	5566	7240	1214	127	5420	5969	105	5458	107	6555	8299	4838	6493	6200	7533	5532	8846	4791	121	6449	5622	108	940	5053	5144	1067	10548	133	6299	635	144	3445	8041	7309	4865	4739	108	5860	3874	6608	4355	156	151	6341	4733	5279	729	4187
87	6710	6203	7446	1585	102	6008	6353	107	6649	97	7492	9702	5891	6631	10234	7752	6384	6187	7066	119	8815	8304	103	994	5470	6292	860	8497	134	7309	654	118	7422	8570	8312	5547	5651	129	9175	7169	5722	5720	115	142	6800	6122	6613	760	5569
137	6830	5942	7706	2195	131	6526	7128	144	5926	144	7970	8669	6655	6948	9513	7588	6737	6723	7154	109	8059	8508	123	851	6710	6698	937	9283	108	7787	627	109	7779	8098	7990	6368	6901	150	7745	7115	6946	6613	144	110	6678	6637	7562	797	5927
163	9060	8922	9289	6423	141	8395	8692	134	8707	144	8049	11017	8550	8598	11180	8986	9162	9012	8780	128	9790	8680	145	1577	8721	8764	963	10581	140	9332	734	106	9535	9044	8676	8970	8584	133	10360	9808	9613	9141	138	141	7679	8164	8002	823	8501
125	8193	7842	7230	7914	148	7081	7145	137	7209	173	10417	8726	6245	6029	7767	6109	6739	6026	5751	137	7820	8065	149	325	5930	7160	234	7969	148	6931	532	137	7773	7117	7186	8102	5537	150	7195	6655	6079	6125	173	198	6139	7442	8288	428	5536
162	8123	6447	6038	7422	173	7768	7250	179	6901	175	6722	9028	7566	8407	8409	7994	6651	6474	6230	200	6458	6656	185	1290	7138	8020	180	10281	168	6749	866	201	8254	6691	6744	8118	6751	140	6918	9146	8272	7898	182	200	6438	6537	7581	1398	7188
145	350	241	288	1800	174	338	367	176	380	185	2604	1206	445	492	3192	276	344	346	265	196	421	395	184	1856	392	686	155	2356	206	473	254	190	603	421	484	1619	746	173	1510	655	1149	458	144	161	299	719	1069	1690	858
[truncated: 46 more columns]
