# Supplementary material for: Complex chromosomal neighborhood effects determine the adaptive potential of a gene under selection
Source: eLife. 2017 Jul 25;6:e25100. doi: 10.7554/eLife.25100 (PMC5526668; doi:10.7554/eLife.25100)
Supplement: Source code 1. — DOI: http://dx.doi.org/10.7554/eLife.25100.039 [file elife-25100-code1.zip › Source Code/data/B3_.txt]

OD
A1	A2	A3	A4	A5	A6	A7	A8	A9	A10	A11	A12	B1	B2	B3	B4	B5	B6	B7	B8	B9	B10	B11	B12	C1	C2	C3	C4	C5	C6	C7	C8	C9	C10	C11	C12	D1	D2	D3	D4	D5	D6	D7	D8	D9	D10	D11	D12	E1	E2
0.038	0.433	0.418	0.438	0.420	0.441	0.411	0.420	0.441	0.449	0.458	0.464	0.462	0.466	0.447	0.448	0.441	0.430	0.420	0.426	0.452	0.444	0.461	0.465	0.502	0.472	0.466	0.455	0.451	0.436	0.444	0.440	0.446	0.450	0.452	0.458	0.434	0.477	0.453	0.465	0.450	0.452	0.445	0.443	0.448	0.432	0.442	0.448	0.451	0.477
0.038	0.633	0.183	0.051	0.727	0.187	0.509	0.051	0.121	0.715	0.052	0.070	0.571	0.052	0.660	0.055	0.600	0.593	0.727	0.067	0.822	0.050	0.052	0.206	0.666	0.299	0.064	0.859	0.396	0.727	0.055	0.696	0.059	0.075	0.057	0.048	0.805	0.058	0.074	0.842	0.736	0.058	0.969	0.685	0.662	0.745	0.052	0.052	0.062	0.061
0.039	0.553	0.350	0.038	0.643	0.619	0.569	0.039	0.539	0.563	0.038	0.039	0.660	0.038	0.621	0.041	0.509	0.600	0.724	0.056	0.611	0.039	0.039	0.627	0.597	0.574	0.079	0.646	0.555	0.556	0.040	0.643	0.572	0.609	0.072	0.037	0.748	0.039	0.610	0.711	0.625	0.036	0.697	0.615	0.607	0.635	0.037	0.039	0.039	0.039
0.036	0.861	0.564	0.037	1.057	0.630	0.558	0.037	0.593	0.640	0.038	0.039	0.582	0.038	0.665	0.614	0.593	0.776	0.709	0.080	1.081	0.038	0.037	0.621	0.572	0.667	0.596	0.830	0.570	0.578	0.039	0.717	0.546	0.609	0.745	0.038	0.754	0.036	0.550	0.765	0.586	0.038	0.733	0.584	0.567	0.595	0.039	0.039	0.039	0.040
0.036	0.158	0.330	0.037	0.278	0.426	0.549	0.038	0.470	0.575	0.038	0.626	0.237	0.037	0.271	0.360	0.200	0.197	0.546	0.039	0.549	0.038	0.038	0.581	0.297	0.574	0.305	0.481	0.345	0.266	0.039	0.573	0.660	0.612	0.572	0.038	0.623	0.038	0.235	0.422	0.250	0.037	0.586	0.656	0.556	0.589	0.038	0.037	0.039	0.040
0.038	0.631	0.310	0.038	0.550	0.620	0.532	0.039	0.438	0.411	0.038	0.252	0.379	0.037	0.435	0.344	0.680	0.720	0.522	0.037	0.486	0.040	0.039	0.359	0.584	0.550	0.065	0.573	0.425	0.279	0.039	0.585	0.273	0.582	0.243	0.040	0.561	0.039	0.678	0.620	0.645	0.037	0.513	0.741	0.604	0.543	0.036	0.038	0.039	0.039
0.038	0.521	0.200	0.039	0.713	0.554	0.610	0.039	0.493	0.179	0.038	0.571	0.400	0.038	0.236	0.372	0.530	0.502	0.586	0.037	0.493	0.040	0.038	0.329	0.446	0.589	0.039	0.564	0.498	0.496	0.038	0.494	0.511	0.469	0.373	0.037	0.607	0.038	0.509	0.495	0.556	0.040	0.549	0.535	0.456	0.536	0.038	0.038	0.040	0.039
0.039	0.638	0.408	0.039	0.550	0.454	0.541	0.039	0.662	0.738	0.039	0.403	0.709	0.038	0.677	0.571	0.539	0.622	0.506	0.039	0.670	0.040	0.039	0.635	0.515	0.488	0.039	0.555	0.633	0.539	0.039	0.632	0.718	0.596	0.692	0.038	0.573	0.039	0.595	0.595	0.705	0.037	0.423	0.499	0.460	0.539	0.038	0.039	0.040	0.039
0.039	0.596	0.595	0.039	0.563	0.609	0.637	0.039	0.651	0.574	0.038	0.612	0.630	0.037	0.631	0.600	0.624	0.588	0.616	0.037	0.658	0.040	0.038	0.590	0.604	0.630	0.040	0.638	0.617	0.652	0.039	0.573	0.649	0.576	0.641	0.037	0.527	0.039	0.635	0.651	0.606	0.037	0.558	0.586	0.641	0.588	0.037	0.039	0.040	0.039
0.037	0.523	0.445	0.039	0.540	0.463	0.494	0.039	0.501	0.470	0.039	0.420	0.616	0.038	0.557	0.511	0.492	0.554	0.580	0.038	0.485	0.040	0.039	0.509	0.535	0.569	0.039	0.479	0.517	0.496	0.039	0.659	0.477	0.467	0.457	0.037	0.568	0.038	0.534	0.576	0.464	0.036	0.688	0.648	0.431	0.444	0.038	0.038	0.040	0.038
YFP
A1	A2	A3	A4	A5	A6	A7	A8	A9	A10	A11	A12	B1	B2	B3	B4	B5	B6	B7	B8	B9	B10	B11	B12	C1	C2	C3	C4	C5	C6	C7	C8	C9	C10	C11	C12	D1	D2	D3	D4	D5	D6	D7	D8	D9	D10	D11	D12	E1	E2
468	732	776	924	899	872	778	819	850	795	965	851	998	713	798	781	767	680	889	892	921	874	803	1024	984	800	883	921	816	833	890	774	892	853	774	811	961	829	799	761	842	951	823	881	692	829	791	807	879	941
534	929	511	512	3177	548	1088	498	503	1748	520	470	1505	479	1403	503	727	1132	1176	507	2933	579	464	552	1490	730	455	2240	870	1064	462	1585	458	548	475	430	1475	423	487	2233	1155	485	3247	876	1306	1716	415	364	467	515
447	1915	1257	401	3428	2056	1759	435	2072	2546	512	484	2545	290	2226	370	1557	2031	2028	459	2829	434	439	2137	1922	2888	370	3084	1689	1552	365	2539	1328	2374	408	319	2336	391	1624	3482	1979	360	3542	1898	2019	2540	459	419	543	392
559	2788	1489	438	3238	2477	1600	454	2247	2135	458	436	1950	426	2386	1840	2048	3168	2075	509	3377	442	343	2113	1690	2402	1449	2332	1646	2010	453	2517	1404	2358	1647	402	1966	279	1819	2391	1583	358	2360	2069	2011	1905	441	498	466	400
410	1686	2241	542	1942	2232	2110	402	2452	2657	447	2513	1863	446	1957	2545	1502	1536	1895	452	2446	390	351	2974	1817	1999	1242	2627	2019	1669	328	2299	2149	3594	2660	423	2162	456	1781	2739	1637	479	2746	2467	2326	2584	481	440	366	331
549	2552	2426	402	2441	2491	2286	536	1756	1518	447	2318	1973	453	1760	2179	2356	2722	2253	500	1921	450	417	1872	2159	2615	496	2453	2216	1810	577	2063	1841	2745	1822	453	2392	351	2457	2048	2279	456	2502	2564	2372	2269	479	448	386	503
432	2712	3730	409	2828	3021	3178	451	2678	2355	350	4988	2464	431	2107	2985	2998	2771	2595	452	2090	417	412	2227	2836	3131	324	3029	2930	2613	433	2305	2922	2631	2479	315	2669	368	2672	2703	3297	391	2692	2687	2615	2417	422	452	381	422
410	3743	4803	483	3505	2812	3279	479	3968	4017	316	2564	3316	474	4062	4168	3395	3269	3387	495	2519	482	382	2899	3244	3089	480	2884	3675	3186	490	3507	3263	3548	3966	433	2719	502	3170	3050	3555	553	2813	3080	2451	2644	578	377	372	428
508	6700	14326	424	5815	7018	5482	564	6492	5998	496	6858	7070	533	7277	5737	5786	5659	5838	559	6977	642	514	4891	6429	7038	518	6540	6378	6270	491	5452	7063	5201	6464	475	3300	488	5620	6398	5216	581	4943	4973	5531	5768	519	598	496	547
481	4031	6898	530	4387	3932	3184	618	3847	3201	520	2873	4216	585	4519	3047	3527	2940	7247	472	2709	517	471	4574	4163	3957	512	3079	3367	2984	565	6343	3251	4148	3572	622	4933	489	3226	3480	2765	523	5987	5522	2620	3105	518	495	512	530
CFP
A1	A2	A3	A4	A5	A6	A7	A8	A9	A10	A11	A12	B1	B2	B3	B4	B5	B6	B7	B8	B9	B10	B11	B12	C1	C2	C3	C4	C5	C6	C7	C8	C9	C10	C11	C12	D1	D2	D3	D4	D5	D6	D7	D8	D9	D10	D11	D12	E1	E2
139	1492	1557	1640	1622	1623	1682	1691	1664	1671	1648	1770	1617	1668	1687	1624	1658	1625	1609	1575	1922	1604	1581	1666	1981	1634	1683	1874	1642	1587	1585	1576	1593	1579	1627	1697	1529	1599	1642	1664	1628	1602	1634	1600	1709	1542	1567	1660	1666	1597
183	1792	352	161	1235	501	2041	169	347	4464	179	226	2953	169	2690	166	1328	2024	873	178	7084	121	186	429	2453	845	185	6992	965	1879	180	4913	158	245	194	170	930	158	206	5273	2445	128	7434	1951	2234	3678	150	181	174	186
97	4303	727	100	5168	6078	4138	136	5741	5173	145	101	6419	134	5116	117	4062	5125	1214	164	7924	151	162	6086	5111	4873	241	8334	3464	4170	120	6919	4892	7049	225	144	1227	159	4757	8686	4733	143	9241	5028	5505	5938	119	111	111	107
148	7059	3167	119	7078	5811	3513	118	5132	4970	123	117	4050	112	5182	4953	4312	8008	1120	285	8543	125	110	4591	3540	5423	2559	5678	3683	3800	97	5229	3513	5612	3713	128	1229	105	3467	5803	3085	112	6868	4122	4264	3787	124	121	113	144
90	2778	2399	115	4214	4334	4319	120	4821	4457	127	7773	2971	116	3626	6251	2334	2840	988	152	5227	142	126	6426	2870	4945	2448	6718	3435	3057	118	5414	5143	8204	6234	153	1029	132	2654	5013	2757	92	6919	5552	5777	5941	111	144	86	118
111	6048	2025	134	5660	6612	4874	146	3364	3293	114	5208	4504	123	3873	4926	5126	5676	1107	124	4531	121	132	3406	4841	7353	357	6173	4776	3229	146	4654	3392	6019	4015	167	1198	125	5536	4110	4586	133	5878	4942	5330	5107	124	134	118	148
171	6423	3237	185	6972	6963	7561	163	5763	4835	131	10535	4871	181	3820	5757	6589	5457	1372	159	4900	161	154	4464	6186	7577	169	6773	6331	6022	131	5315	6351	5712	5669	130	1279	126	6125	5672	7496	161	6101	5921	5045	5220	143	128	148	149
175	10200	3974	155	8482	5967	7954	145	10239	10245	137	6049	8358	142	9330	9763	7970	7807	1651	159	5991	176	144	8275	8319	7608	144	7371	8345	7860	167	8485	8720	8599	9421	169	1473	131	7034	8420	8594	151	5981	7241	5898	6910	145	141	134	145
175	12906	7309	175	11817	13464	11844	188	13027	11952	173	14456	14364	198	12814	11967	11763	11380	2883	203	14121	189	144	11257	13216	13606	166	12024	11978	12490	211	11031	12764	10820	12851	207	1929	168	11835	12160	10978	183	10385	10717	11487	11706	200	193	166	135
207	10975	5704	164	10901	10286	9733	182	10280	9202	186	8801	11198	167	10308	9307	9389	8938	3427	186	8614	193	185	10361	10998	10608	158	9435	9636	9224	171	12528	9506	10349	9694	168	2257	185	9729	10593	8259	146	12551	11651	8327	8880	192	183	184	191
[truncated: 46 more columns]
