# Supplementary material for: Complex chromosomal neighborhood effects determine the adaptive potential of a gene under selection
Source: eLife. 2017 Jul 25;6:e25100. doi: 10.7554/eLife.25100 (PMC5526668; doi:10.7554/eLife.25100)
Supplement: Source code 1. — DOI: http://dx.doi.org/10.7554/eLife.25100.039 [file elife-25100-code1.zip › Source Code/data/BdIS5I_.txt]

OD																																																																																															
																																																																																															
A1	A2	A3	A4	A5	A6	A7	A8	A9	A10	A11	A12	B1	B2	B3	B4	B5	B6	B7	B8	B9	B10	B11	B12	C1	C2	C3	C4	C5	C6	C7	C8	C9	C10	C11	C12	D1	D2	D3	D4	D5	D6	D7	D8	D9	D10	D11	D12	E1	E2	E3	E4	E5	E6	E7	E8	E9	E10	E11	E12	F1	F2	F3	F4	F5	F6	F7	F8	F9	F10	F11	F12	G1	G2	G3	G4	G5	G6	G7	G8	G9	G10	G11	G12	H1	H2	H3	H4	H5	H6	H7	H8	H9	H10	H11	H12
0.039	0.403	0.409	0.445	0.455	0.468	0.459	0.47	0.457	0.464	0.457	0.432	0.467	0.487	0.485	0.482	0.478	0.484	0.481	0.488	0.495	0.492	0.482	0.478	0.484	0.504	0.517	0.513	0.518	0.506	0.513	0.517	0.505	0.516	0.508	0.471	0.467	0.514	0.522	0.526	0.537	0.535	0.543	0.539	0.527	0.53	0.519	0.507	0.479	0.5	0.514	0.514	0.529	0.538	0.538	0.535	0.524	0.533	0.524	0.502	0.482	0.509	0.527	0.526	0.534	0.548	0.54	0.545	0.529	0.529	0.524	0.516	0.501	0.519	0.523	0.526	0.535	0.537	0.54	0.535	0.54	0.536	0.534	0.515	0.501	0.509	0.514	0.525	0.517	0.531	0.515	0.525	0.529	0.518	0.514	0.501
0.04	0.771	0.055	0.063	0.061	0.063	0.061	0.063	0.059	0.073	0.061	0.053	0.062	0.07	0.069	0.066	0.07	0.116	0.063	0.34	0.495	0.082	0.065	0.059	0.074	0.077	0.094	0.094	0.133	0.505	0.076	0.081	0.07	0.072	0.068	0.057	0.067	0.082	0.09	0.222	0.108	0.088	0.082	0.086	0.078	0.5	0.127	0.069	0.152	0.101	0.1	0.1	0.415	0.668	0.667	0.101	0.097	0.09	0.158	0.157	0.088	0.095	0.087	0.086	0.214	0.096	0.783	0.097	0.476	0.096	0.136	0.108	0.082	0.132	0.09	0.087	0.086	0.747	0.089	0.648	0.687	0.082	0.105	0.149	0.077	0.198	0.081	0.095	0.083	0.092	0.145	0.085	0.142	0.141	0.079	0.074
0.038	0.764	0.039	0.04	0.037	0.038	0.037	0.037	0.039	0.222	0.038	0.043	0.037	0.037	0.037	0.038	0.121	0.103	0.038	0.253	0.556	0.041	0.038	0.04	0.041	0.038	0.052	0.085	0.371	0.643	0.037	0.038	0.037	0.038	0.037	0.038	0.037	0.037	0.038	0.54	0.051	0.037	0.039	0.04	0.04	0.68	0.15	0.038	0.575	0.054	0.038	0.043	0.586	0.632	0.558	0.037	0.037	0.038	0.053	0.3	0.038	0.04	0.037	0.039	0.633	0.036	0.776	0.05	0.516	0.428	0.058	0.576	0.039	0.453	0.038	0.048	0.038	0.738	0.038	0.641	0.629	0.038	0.038	0.126	0.038	0.508	0.039	0.044	0.039	0.069	0.094	0.04	0.239	0.108	0.038	0.038
0.04	0.787	0.04	0.04	0.038	0.038	0.038	0.038	0.038	0.441	0.042	0.126	0.037	0.037	0.037	0.037	0.507	0.409	0.037	0.464	0.55	0.048	0.039	0.038	0.041	0.037	0.085	0.398	0.65	0.57	0.037	0.038	0.037	0.038	0.037	0.038	0.038	0.037	0.037	0.514	0.147	0.037	0.037	0.037	0.037	0.42	0.434	0.037	0.32	0.101	0.038	0.08	0.565	0.562	0.49	0.037	0.037	0.037	0.042	0.432	0.037	0.038	0.038	0.037	0.549	0.037	0.795	0.172	0.202	0.329	0.108	0.355	0.039	0.466	0.038	0.074	0.037	0.76	0.037	0.313	0.672	0.038	0.038	0.567	0.039	0.388	0.038	0.046	0.038	0.447	0.332	0.043	0.355	0.341	0.038	0.039
0.038	0.721	0.039	0.038	0.038	0.038	0.04	0.038	0.038	0.661	0.038	0.069	0.037	0.038	0.038	0.038	0.302	0.119	0.037	0.114	0.476	0.056	0.038	0.041	0.04	0.041	0.039	0.108	0.299	0.225	0.038	0.037	0.039	0.039	0.038	0.037	0.038	0.038	0.038	0.342	0.042	0.038	0.037	0.044	0.037	0.247	0.404	0.038	0.082	0.048	0.039	0.042	0.3	0.655	0.405	0.039	0.038	0.037	0.049	0.454	0.039	0.039	0.04	0.041	0.382	0.037	0.744	0.104	0.126	0.402	0.042	0.382	0.039	0.24	0.04	0.042	0.044	0.728	0.037	0.347	0.665	0.037	0.038	0.603	0.042	0.182	0.039	0.038	0.039	0.441	0.322	0.037	0.523	0.507	0.039	0.039
0.039	0.727	0.038	0.038	0.038	0.038	0.038	0.039	0.038	0.505	0.038	0.04	0.038	0.038	0.037	0.04	0.466	0.038	0.038	0.043	0.557	0.037	0.034	0.038	0.038	0.037	0.037	0.038	0.039	0.039	0.037	0.038	0.038	0.038	0.038	0.038	0.038	0.037	0.037	0.045	0.037	0.037	0.037	0.036	0.037	0.058	0.046	0.038	0.038	0.037	0.038	0.038	0.04	0.07	0.038	0.039	0.037	0.038	0.038	0.041	0.037	0.038	0.037	0.039	0.678	0.038	0.722	0.072	0.054	0.052	0.038	0.048	0.038	0.039	0.038	0.038	0.038	0.716	0.038	0.039	0.549	0.038	0.037	0.633	0.038	0.04	0.04	0.039	0.038	0.048	0.679	0.037	0.047	0.04	0.038	0.039
0.038	0.707	0.039	0.038	0.038	0.037	0.038	0.039	0.038	0.563	0.038	0.039	0.04	0.04	0.038	0.038	0.626	0.038	0.038	0.038	0.42	0.037	0.041	0.037	0.038	0.04	0.039	0.038	0.04	0.038	0.038	0.038	0.039	0.037	0.038	0.038	0.038	0.038	0.039	0.039	0.039	0.04	0.038	0.048	0.037	0.041	0.038	0.038	0.038	0.037	0.038	0.037	0.038	0.038	0.037	0.036	0.035	0.038	0.04	0.038	0.039	0.037	0.037	0.037	0.595	0.037	0.699	0.041	0.039	0.038	0.038	0.04	0.039	0.038	0.042	0.039	0.038	0.625	0.038	0.037	0.35	0.038	0.038	0.518	0.039	0.038	0.038	0.038	0.038	0.038	0.514	0.038	0.038	0.038	0.038	0.04
0.038	0.67	0.038	0.038	0.037	0.038	0.038	0.037	0.038	0.387	0.038	0.039	0.038	0.037	0.037	0.038	0.578	0.037	0.038	0.038	0.405	0.04	0.039	0.038	0.038	0.038	0.038	0.038	0.037	0.037	0.038	0.038	0.038	0.038	0.037	0.038	0.038	0.038	0.038	0.037	0.037	0.038	0.041	0.038	0.037	0.037	0.037	0.038	0.038	0.038	0.038	0.037	0.041	0.042	0.037	0.038	0.038	0.037	0.044	0.038	0.038	0.037	0.037	0.037	0.531	0.037	0.655	0.04	0.039	0.038	0.037	0.038	0.039	0.038	0.038	0.038	0.038	0.587	0.037	0.04	0.168	0.038	0.041	0.308	0.041	0.038	0.039	0.042	0.042	0.038	0.276	0.038	0.04	0.041	0.039	0.04
0.04	0.708	0.039	0.038	0.038	0.038	0.038	0.038	0.038	0.435	0.038	0.039	0.038	0.037	0.038	0.037	0.414	0.038	0.04	0.038	0.43	0.038	0.039	0.038	0.04	0.039	0.038	0.038	0.037	0.037	0.038	0.039	0.038	0.038	0.038	0.038	0.039	0.04	0.038	0.037	0.037	0.037	0.037	0.04	0.038	0.038	0.037	0.038	0.038	0.038	0.039	0.037	0.039	0.037	0.039	0.04	0.04	0.039	0.037	0.038	0.038	0.038	0.038	0.038	0.437	0.039	0.569	0.038	0.038	0.039	0.038	0.039	0.038	0.038	0.038	0.039	0.038	0.619	0.041	0.038	0.189	0.04	0.039	0.39	0.038	0.066	0.038	0.038	0.039	0.038	0.209	0.037	0.038	0.04	0.037	0.039
0.038	0.619	0.038	0.038	0.038	0.039	0.038	0.038	0.037	0.57	0.039	0.038	0.038	0.038	0.038	0.038	0.54	0.043	0.038	0.037	0.544	0.038	0.038	0.038	0.039	0.038	0.038	0.038	0.039	0.039	0.037	0.038	0.038	0.038	0.037	0.038	0.038	0.038	0.038	0.037	0.037	0.037	0.037	0.038	0.038	0.037	0.037	0.039	0.038	0.038	0.038	0.037	0.037	0.037	0.038	0.037	0.044	0.037	0.039	0.039	0.038	0.038	0.038	0.037	0.669	0.038	0.7	0.038	0.038	0.038	0.037	0.039	0.039	0.04	0.038	0.037	0.038	0.634	0.038	0.037	0.071	0.038	0.038	0.52	0.038	0.038	0.038	0.04	0.039	0.037	0.535	0.038	0.038	0.038	0.039	0.042
																																																																																															
YFP																																																																																															
																																																																																															
A1	A2	A3	A4	A5	A6	A7	A8	A9	A10	A11	A12	B1	B2	B3	B4	B5	B6	B7	B8	B9	B10	B11	B12	C1	C2	C3	C4	C5	C6	C7	C8	C9	C10	C11	C12	D1	D2	D3	D4	D5	D6	D7	D8	D9	D10	D11	D12	E1	E2	E3	E4	E5	E6	E7	E8	E9	E10	E11	E12	F1	F2	F3	F4	F5	F6	F7	F8	F9	F10	F11	F12	G1	G2	G3	G4	G5	G6	G7	G8	G9	G10	G11	G12	H1	H2	H3	H4	H5	H6	H7	H8	H9	H10	H11	H12
519	686	879	940	995	1060	992	718	757	928	879	850	1121	1005	1121	1031	831	1163	899	1005	1169	960	892	1040	1095	1118	715	1192	1002	783	1272	1114	963	1130	828	976	847	1285	960	924	969	1121	1085	902	989	1143	1089	879	850	1320	1018	1221	1066	1043	1182	1195	1233	1011	1308	947	1014	1031	1031	1166	1056	1285	1047	1108	953	1169	1163	1008	979	1089	1188	1066	1105	1098	1072	963	1314	1143	1259	1137	1002	969	1092	779	973	1143	1269	1208	1337	934	979	741
551	4235	667	605	396	525	425	396	296	483	535	448	419	441	519	425	477	477	386	696	1591	599	551	461	560	467	519	506	393	1208	267	448	483	432	490	383	432	548	473	763	483	535	573	312	432	1324	605	367	605	329	312	367	1127	1643	1936	367	731	412	428	441	461	396	361	406	721	580	2126	541	976	612	367	528	428	541	396	480	589	2232	380	1575	1398	473	473	612	403	477	506	599	367	325	551	448	544	576	638	564
531	6187	435	303	293	580	454	332	180	573	502	490	432	464	425	386	702	422	390	612	2554	548	470	377	300	428	470	576	795	2399	435	364	444	480	283	422	451	461	341	1143	341	332	364	496	415	1778	470	580	1794	341	390	586	2464	2174	2795	354	367	409	383	837	483	419	354	502	2873	370	3182	464	1295	982	361	1440	496	973	367	351	554	2312	406	2528	1546	370	399	454	486	1230	457	551	367	341	522	467	515	493	296	335
522	7005	502	341	312	493	290	338	441	1195	348	357	354	361	560	370	2747	911	357	2161	2680	409	219	338	364	451	238	1279	2174	2686	309	644	338	345	502	238	461	519	357	2692	692	473	216	264	235	2274	1333	361	2866	451	364	583	2699	2480	2744	409	444	528	300	2541	283	213	316	409	2451	306	3098	554	2493	2731	502	2731	332	2512	422	515	357	2493	386	2538	1617	383	338	2631	509	2290	483	538	345	1813	1462	403	2187	1024	490	435
319	7568	341	583	364	258	235	403	406	2280	499	361	287	277	522	493	1130	699	425	522	1836	380	435	319	238	300	129	573	792	725	351	438	357	296	316	287	502	222	441	950	409	225	419	473	441	644	986	509	258	322	335	267	821	2184	1211	406	535	271	367	1427	477	493	364	312	1449	200	3275	383	519	950	383	944	370	667	461	380	432	1804	245	792	1923	386	341	4003	303	783	357	274	480	1588	1182	386	1890	1324	464	393
419	8615	148	364	238	473	345	441	506	2271	248	454	367	441	499	300	4013	425	564	341	6006	380	348	374	309	209	316	235	332	444	325	277	283	480	258	493	412	467	448	258	345	283	348	209	338	480	335	419	396	457	422	364	354	451	351	367	251	312	364	280	477	229	422	322	6090	293	4158	486	332	341	464	348	483	254	283	329	296	1897	374	535	2174	515	422	6045	332	432	364	280	641	380	6548	457	306	238	461	309
290	8615	464	290	187	499	280	261	393	7552	457	406	332	283	206	283	18293	390	374	271	6506	409	248	216	312	544	415	225	406	396	325	329	229	506	364	332	361	293	399	335	354	348	435	406	193	296	457	277	351	383	306	493	300	222	467	425	345	357	271	332	374	271	409	448	5427	271	4644	403	341	519	251	345	303	283	441	422	383	2106	454	425	1768	367	357	6573	329	383	364	296	480	322	6599	354	300	251	374	457
528	9578	258	329	277	232	441	425	303	7878	409	309	441	470	515	473	17395	329	293	306	7916	345	280	329	345	499	370	451	386	264	454	354	322	293	444	464	209	300	348	277	222	322	177	396	242	325	341	390	129	386	367	403	396	200	322	415	135	380	225	364	167	258	280	290	6860	329	5108	287	319	367	515	238	393	171	306	480	357	2267	283	470	2119	312	203	5868	461	354	283	322	225	177	5395	312	203	351	332	386
647	10770	287	329	660	548	345	419	444	7469	596	525	477	506	560	757	16341	432	528	531	8892	374	438	567	390	499	441	348	634	638	560	335	483	535	622	605	612	274	605	496	454	483	374	383	357	567	525	496	519	570	531	467	676	625	370	377	660	631	499	493	461	560	451	519	7098	370	5907	383	554	535	573	506	528	499	541	496	560	3021	448	596	1916	583	419	6886	692	483	525	480	599	451	5965	583	467	519	512	576
419	7514	525	480	554	580	596	564	519	16090	377	583	428	383	470	718	37304	406	438	470	11775	432	490	625	374	348	499	357	483	393	300	435	451	496	541	570	509	396	419	409	409	370	229	502	473	467	380	386	512	454	316	473	615	451	390	477	457	470	454	644	657	386	428	689	9037	502	6908	499	512	444	274	406	441	528	329	412	538	3137	454	670	634	319	251	9166	473	557	370	419	525	512	4280	457	525	589	641	377
																																																																																															
CFP																																																																																															
																																																																																															
A1	A2	A3	A4	A5	A6	A7	A8	A9	A10	A11	A12	B1	B2	B3	B4	B5	B6	B7	B8	B9	B10	B11	B12	C1	C2	C3	C4	C5	C6	C7	C8	C9	C10	C11	C12	D1	D2	D3	D4	D5	D6	D7	D8	D9	D10	D11	D12	E1	E2	E3	E4	E5	E6	E7	E8	E9	E10	E11	E12	F1	F2	F3	F4	F5	F6	F7	F8	F9	F10	F11	F12	G1	G2	G3	G4	G5	G6	G7	G8	G9	G10	G11	G12	H1	H2	H3	H4	H5	H6	H7	H8	H9	H10	H11	H12
175	730	639	674	756	804	759	674	545	794	768	756	791	872	798	756	824	801	762	814	736	817	788	869	694	684	713	898	850	859	869	872	762	885	869	778	720	827	856	944	856	905	768	759	746	905	837	892	840	921	785	830	830	934	759	931	982	846	976	882	914	840	892	931	788	820	914	999	940	937	947	957	879	888	1008	905	875	986	859	1015	859	785	911	827	859	875	931	775	772	804	960	1115	944	885	882	820
81	1171	139	360	130	175	266	272	308	149	178	110	195	130	224	227	327	243	146	616	626	195	289	156	353	136	370	246	220	1735	149	318	224	237	337	211	49	162	188	470	298	172	233	211	279	1712	321	269	259	243	399	214	1582	2380	3272	366	302	139	285	340	198	276	208	204	775	263	1112	308	1618	337	344	399	289	438	149	165	285	1316	376	2691	1258	327	269	412	110	519	110	58	204	350	292	117	250	285	292	276
195	1485	68	49	101	204	217	126	120	697	152	165	123	88	88	159	535	360	185	824	944	204	110	52	272	243	149	360	1248	3294	156	159	220	253	49	227	117	45	162	1991	185	104	136	198	292	3093	418	178	2737	191	143	81	3758	3149	3826	162	259	175	201	778	165	256	165	217	3703	52	1479	123	1890	1936	39	2740	110	1021	263	191	159	1436	78	3645	1573	65	123	311	191	1926	220	159	36	347	425	175	655	386	266	94
169	1524	16	165	195	185	139	136	42	2215	224	545	172	321	156	172	4296	1738	204	3093	1057	201	185	292	269	198	240	1890	3995	3784	45	23	123	172	117	246	211	36	169	3732	529	162	266	16	110	3294	2043	240	3596	220	152	318	3992	3722	3985	191	146	68	139	3363	101	195	133	230	3946	62	1436	665	3401	3865	383	4066	120	3560	191	266	240	1446	58	3278	1537	201	224	1997	101	3583	133	233	146	3534	2380	227	3343	1696	68	123
84	1436	139	19	204	175	65	198	68	4134	188	321	133	185	16	146	2176	532	172	389	551	198	146	81	71	0	110	431	1757	992	204	62	169	10	110	156	139	198	162	1832	139	88	204	29	104	1151	1984	185	431	136	289	130	1521	3609	1816	178	39	266	233	2516	130	65	156	156	2299	97	1297	457	564	2202	6	1949	81	1291	104	45	331	1196	52	1388	2305	237	182	2429	172	911	104	13	0	3388	2108	23	3823	2724	188	159
214	1576	91	237	214	208	198	123	178	1015	117	45	201	139	39	152	1608	107	32	162	1083	188	156	195	230	169	19	6	26	55	84	243	146	19	16	217	84	71	75	259	233	120	123	88	94	139	156	149	152	133	188	0	68	224	175	84	23	39	42	201	143	169	123	68	3330	45	1391	334	269	230	78	324	156	19	201	123	211	1605	217	110	3064	224	91	2980	94	198	16	91	58	224	2999	97	39	117	233	152
172	1391	211	178	91	32	143	13	185	1958	188	162	182	32	88	68	3732	3	175	117	843	162	178	162	159	182	279	94	195	172	230	81	3	162	52	156	94	0	211	88	117	237	113	107	298	13	175	149	182	162	26	169	107	55	149	152	169	208	78	97	52	175	227	139	3551	84	1271	195	217	133	133	113	237	42	175	49	149	1761	58	97	2604	55	224	3379	146	143	298	110	3	198	3145	62	133	117	133	246
32	1453	39	165	195	97	78	259	156	1890	191	104	136	81	94	146	3638	45	165	52	937	224	0	139	191	13	3	45	292	246	133	214	101	152	182	123	165	97	130	104	165	104	104	0	88	133	146	65	136	208	162	45	0	97	201	0	126	107	188	65	91	149	16	45	3476	208	1423	88	68	110	152	29	217	36	0	269	117	1657	32	156	2588	3	58	2769	149	19	191	139	214	88	2487	178	233	0	188	263
178	1534	227	143	276	120	263	233	75	1864	204	220	227	230	211	149	3003	146	392	88	1119	156	152	149	344	188	123	78	139	185	84	214	126	191	159	295	227	126	162	152	146	185	279	295	230	208	188	175	220	201	243	211	146	113	117	185	250	120	39	379	237	279	259	208	3272	182	2014	182	94	149	78	123	117	269	246	305	188	1871	133	169	2344	81	146	3418	159	302	279	211	120	211	2815	246	224	84	211	204
191	1550	256	250	136	81	217	246	136	2555	143	220	165	101	156	263	3479	110	23	65	970	139	165	175	279	240	143	136	220	208	204	84	97	165	250	133	156	266	195	178	136	110	198	240	276	201	175	208	246	52	149	191	292	172	81	204	201	62	71	139	289	149	97	217	3470	266	2487	198	162	123	91	152	117	263	0	156	195	2069	78	276	285	152	49	3878	107	305	159	214	214	178	2549	195	62	23	104	185
