# Supplementary material for: Complex chromosomal neighborhood effects determine the adaptive potential of a gene under selection
Source: eLife. 2017 Jul 25;6:e25100. doi: 10.7554/eLife.25100 (PMC5526668; doi:10.7554/eLife.25100)
Supplement: Source code 1. — DOI: http://dx.doi.org/10.7554/eLife.25100.039 [file elife-25100-code1.zip › Source Code/data/C+_.txt]

OD
A1	A2	A3	A4	A5	A6	A7	A8	A9	A10	A11	A12	B1	B2	B3	B4	B5	B6	B7	B8	B9	B10	B11	B12	C1	C2	C3	C4	C5	C6	C7	C8	C9	C10	C11	C12	D1	D2	D3	D4	D5	D6	D7	D8	D9	D10	D11	D12	E1	E2
0.038	0.385	0.390	0.410	0.401	0.405	0.391	0.388	0.365	0.417	0.415	0.433	0.368	0.368	0.401	0.406	0.427	0.416	0.431	0.442	0.434	0.440	0.432	0.448	0.338	0.383	0.411	0.424	0.442	0.446	0.451	0.454	0.441	0.461	0.445	0.414	0.355	0.450	0.415	0.429	0.449	0.455	0.463	0.454	0.455	0.469	0.433	0.426	0.380	0.412
0.038	0.045	0.046	0.043	0.049	0.044	0.042	0.039	0.042	0.042	0.044	0.046	0.042	0.040	0.042	0.043	0.043	0.042	0.042	0.044	0.044	0.043	0.043	0.044	0.039	0.039	0.043	0.042	0.042	0.044	0.044	0.044	0.042	0.043	0.044	0.043	0.044	0.713	0.041	0.042	0.043	0.043	0.043	0.044	0.044	0.044	0.043	0.043	0.038	0.042
0.038	0.048	0.041	0.039	0.040	0.039	0.039	0.039	0.038	0.039	0.039	0.039	0.038	0.064	0.052	0.037	0.045	0.038	0.038	0.037	0.039	0.039	0.039	0.039	0.041	0.038	0.038	0.038	0.038	0.038	0.039	0.039	0.039	0.039	0.038	0.038	0.071	0.640	0.039	0.038	0.038	0.038	0.039	0.038	0.038	0.038	0.038	0.039	0.041	0.082
0.038	0.038	0.038	0.040	0.040	0.038	0.039	0.039	0.040	0.039	0.039	0.041	0.039	0.038	0.039	0.039	0.038	0.039	0.039	0.039	0.038	0.040	0.038	0.039	0.040	0.037	0.038	0.039	0.040	0.039	0.039	0.039	0.038	0.039	0.039	0.039	0.040	0.735	0.039	0.039	0.039	0.038	0.040	0.038	0.038	0.039	0.040	0.039	0.040	0.037
0.038	0.038	0.038	0.038	0.038	0.038	0.038	0.038	0.039	0.039	0.039	0.039	0.038	0.038	0.039	0.039	0.038	0.038	0.039	0.038	0.039	0.041	0.039	0.038	0.040	0.040	0.038	0.039	0.039	0.040	0.038	0.039	0.040	0.039	0.038	0.039	0.038	0.745	0.038	0.039	0.039	0.037	0.040	0.038	0.038	0.039	0.038	0.039	0.043	0.039
0.038	0.039	0.039	0.039	0.039	0.039	0.038	0.039	0.038	0.039	0.039	0.039	0.038	0.038	0.039	0.038	0.039	0.038	0.038	0.038	0.038	0.038	0.038	0.038	0.041	0.038	0.039	0.039	0.039	0.038	0.039	0.039	0.039	0.039	0.039	0.038	0.040	0.685	0.039	0.038	0.038	0.038	0.039	0.039	0.038	0.038	0.039	0.038	0.043	0.038
0.039	0.039	0.040	0.039	0.039	0.039	0.040	0.040	0.038	0.039	0.039	0.039	0.038	0.038	0.040	0.038	0.040	0.038	0.038	0.038	0.040	0.039	0.039	0.039	0.040	0.040	0.039	0.039	0.038	0.038	0.039	0.039	0.039	0.039	0.037	0.038	0.040	0.583	0.039	0.039	0.038	0.037	0.039	0.039	0.039	0.038	0.038	0.039	0.039	0.040
0.039	0.039	0.040	0.039	0.039	0.039	0.040	0.040	0.040	0.039	0.040	0.040	0.039	0.039	0.040	0.039	0.039	0.039	0.038	0.038	0.039	0.039	0.038	0.039	0.039	0.040	0.040	0.039	0.039	0.038	0.039	0.039	0.039	0.039	0.039	0.039	0.041	0.596	0.040	0.040	0.039	0.038	0.039	0.040	0.039	0.038	0.039	0.040	0.041	0.040
0.039	0.040	0.039	0.039	0.039	0.039	0.040	0.039	0.038	0.039	0.039	0.038	0.039	0.039	0.040	0.038	0.039	0.038	0.038	0.038	0.039	0.039	0.039	0.039	0.049	0.039	0.040	0.039	0.039	0.038	0.039	0.039	0.039	0.039	0.039	0.038	0.040	0.647	0.039	0.039	0.039	0.038	0.039	0.039	0.039	0.038	0.039	0.039	0.039	0.039
0.040	0.037	0.039	0.039	0.038	0.039	0.038	0.039	0.039	0.038	0.040	0.039	0.039	0.039	0.039	0.039	0.040	0.038	0.038	0.038	0.039	0.038	0.039	0.039	0.040	0.039	0.039	0.039	0.039	0.038	0.038	0.039	0.038	0.039	0.039	0.039	0.040	0.617	0.038	0.039	0.039	0.038	0.038	0.038	0.038	0.038	0.040	0.038	0.041	0.039
YFP
A1	A2	A3	A4	A5	A6	A7	A8	A9	A10	A11	A12	B1	B2	B3	B4	B5	B6	B7	B8	B9	B10	B11	B12	C1	C2	C3	C4	C5	C6	C7	C8	C9	C10	C11	C12	D1	D2	D3	D4	D5	D6	D7	D8	D9	D10	D11	D12	E1	E2
477	976	982	960	964	989	781	819	763	850	777	777	814	744	890	875	853	767	827	907	917	784	846	896	747	834	838	876	875	815	847	823	718	815	758	799	763	962	858	741	907	837	952	984	892	840	784	779	887	956
597	439	491	396	523	468	396	396	489	429	361	411	435	503	480	499	448	410	455	490	469	453	502	488	525	394	588	482	365	470	413	395	497	356	436	467	506	1330	412	416	448	413	480	470	369	385	423	428	473	437
400	537	508	531	508	438	457	429	492	493	429	521	570	401	465	416	461	481	461	372	554	439	461	405	348	497	354	494	485	452	434	535	518	364	462	446	510	1530	428	425	494	489	482	437	443	418	456	442	357	369
384	444	422	490	414	417	503	350	435	448	458	423	536	482	418	397	549	462	575	444	419	398	395	375	419	357	448	396	360	434	528	410	410	410	367	456	408	3094	353	408	450	456	490	490	435	441	444	499	491	464
476	437	484	505	489	410	492	526	468	440	464	530	561	446	448	454	493	494	549	530	537	562	463	446	488	568	510	450	445	608	422	494	511	468	550	520	617	3661	426	533	540	512	509	509	539	479	454	455	393	627
507	422	554	500	366	452	439	561	519	447	441	381	544	472	477	464	453	465	559	560	507	487	518	372	471	403	500	485	464	484	528	477	575	448	517	478	488	3963	380	454	474	536	476	573	441	427	414	471	403	509
485	467	411	441	356	479	463	455	509	415	395	447	410	373	383	467	412	395	531	363	422	286	424	413	405	355	437	415	492	414	417	491	430	497	361	394	421	4106	456	415	435	455	442	438	347	440	401	352	386	426
485	476	547	505	453	474	430	452	481	384	499	551	491	496	440	503	506	508	478	499	588	426	451	378	467	471	435	484	471	521	436	508	381	463	458	394	465	5581	494	355	378	493	504	528	526	582	448	443	500	474
516	412	427	435	448	404	292	409	457	393	496	505	479	492	399	483	481	489	444	466	447	513	503	414	553	497	510	442	403	361	486	496	480	414	344	418	420	10404	430	412	391	475	451	480	525	414	449	379	362	471
387	329	402	326	437	342	347	364	357	393	421	523	376	502	377	383	301	364	357	304	389	366	416	288	350	337	377	388	330	470	387	413	358	374	421	379	309	14721	331	368	378	393	338	361	366	304	355	362	365	316
CFP
A1	A2	A3	A4	A5	A6	A7	A8	A9	A10	A11	A12	B1	B2	B3	B4	B5	B6	B7	B8	B9	B10	B11	B12	C1	C2	C3	C4	C5	C6	C7	C8	C9	C10	C11	C12	D1	D2	D3	D4	D5	D6	D7	D8	D9	D10	D11	D12	E1	E2
164	1589	1676	1459	1584	1464	1294	1211	1142	1320	1307	1377	1460	1352	1375	1338	1410	1280	1384	1265	1244	1262	1528	1300	1290	1392	1349	1330	1347	1405	1266	1157	1126	1124	1167	1048	1188	1255	1214	1134	1271	1184	1300	1198	1242	1270	1186	1064	1371	1474
200	188	180	162	168	188	156	169	138	145	172	166	143	171	200	161	173	145	158	201	190	139	163	163	177	180	192	163	165	169	133	154	174	164	184	164	175	1295	176	199	177	171	129	207	146	176	156	143	169	153
138	123	160	158	182	174	188	167	162	136	162	166	174	155	175	144	169	147	195	135	180	182	152	171	153	162	180	146	124	155	147	177	164	167	157	181	156	1296	130	153	166	148	134	172	176	179	149	153	179	175
178	160	157	179	130	152	156	156	143	160	149	159	136	141	150	162	169	129	180	198	141	163	125	153	154	160	166	125	156	157	141	164	171	141	153	117	140	2325	152	161	167	151	154	138	145	127	176	151	162	129
178	211	186	209	172	178	191	189	181	157	167	195	170	193	194	193	184	165	180	179	199	208	140	170	170	171	186	169	186	167	189	152	174	158	174	161	207	2450	197	183	198	212	197	172	185	219	215	172	177	171
184	169	146	166	192	171	178	141	182	217	172	153	187	179	184	171	168	139	158	202	191	182	166	172	173	175	163	196	200	206	207	142	183	170	188	144	189	2285	165	218	171	167	166	133	173	166	146	158	176	181
199	169	148	170	151	118	181	162	147	163	150	140	136	131	157	137	182	152	190	130	146	160	137	183	144	127	158	143	152	154	156	171	159	157	170	173	188	2304	166	138	167	146	151	136	187	165	166	166	147	152
195	163	156	173	177	211	184	204	167	157	157	188	202	175	159	181	173	156	161	153	199	156	164	153	172	158	166	197	174	177	159	182	165	204	190	164	212	2876	154	189	146	142	142	154	194	172	176	158	165	202
131	151	186	151	129	140	148	155	165	156	159	137	199	157	170	137	185	160	149	185	173	194	200	178	146	162	162	135	163	171	158	179	159	138	149	129	184	4473	156	163	113	146	180	147	146	192	145	167	183	148
153	131	130	123	132	105	131	139	129	119	140	147	110	106	139	122	121	166	140	138	149	125	146	107	133	109	140	130	111	163	159	145	142	154	152	115	123	6121	148	130	119	107	152	124	134	127	121	135	135	141
[truncated: 46 more columns]
