# Supplementary material for: Complex chromosomal neighborhood effects determine the adaptive potential of a gene under selection
Source: eLife. 2017 Jul 25;6:e25100. doi: 10.7554/eLife.25100 (PMC5526668; doi:10.7554/eLife.25100)
Supplement: Source code 1. — DOI: http://dx.doi.org/10.7554/eLife.25100.039 [file elife-25100-code1.zip › Source Code/data/C-_.txt]

OD																																																																																															
																																																																																															
A1	A2	A3	A4	A5	A6	A7	A8	A9	A10	A11	A12	B1	B2	B3	B4	B5	B6	B7	B8	B9	B10	B11	B12	C1	C2	C3	C4	C5	C6	C7	C8	C9	C10	C11	C12	D1	D2	D3	D4	D5	D6	D7	D8	D9	D10	D11	D12	E1	E2	E3	E4	E5	E6	E7	E8	E9	E10	E11	E12	F1	F2	F3	F4	F5	F6	F7	F8	F9	F10	F11	F12	G1	G2	G3	G4	G5	G6	G7	G8	G9	G10	G11	G12	H1	H2	H3	H4	H5	H6	H7	H8	H9	H10	H11	H12
0.038	0.451	0.468	0.46	0.459	0.458	0.467	0.465	0.466	0.466	0.462	0.481	0.454	0.457	0.459	0.457	0.448	0.452	0.452	0.452	0.451	0.463	0.456	0.465	0.451	0.458	0.448	0.457	0.446	0.452	0.456	0.464	0.449	0.456	0.454	0.466	0.448	0.462	0.459	0.455	0.465	0.463	0.464	0.465	0.467	0.445	0.457	0.464	0.432	0.463	0.469	0.476	0.467	0.46	0.468	0.464	0.463	0.463	0.464	0.464	0.421	0.459	0.457	0.457	0.456	0.456	0.454	0.456	0.451	0.463	0.451	0.488	0.432	0.449	0.458	0.46	0.453	0.453	0.454	0.444	0.457	0.455	0.46	0.481	0.43	0.437	0.439	0.45	0.445	0.453	0.449	0.453	0.459	0.466	0.472	0.489
0.038	0.295	0.228	0.283	0.31	0.258	0.258	0.23	0.241	0.26	0.268	0.252	0.198	0.21	0.212	0.271	0.222	0.215	0.221	0.209	0.246	0.242	0.241	0.217	0.188	0.2	0.207	0.206	0.208	0.206	0.222	0.215	0.216	0.234	0.233	0.213	0.19	0.195	0.193	0.201	0.207	0.203	0.196	0.199	0.209	0.212	0.225	0.211	0.21	0.229	0.215	0.221	0.218	0.221	0.222	0.222	0.249	0.245	0.259	0.226	0.231	0.29	0.194	0.19	0.181	0.189	0.198	0.196	0.198	0.213	0.2	0.228	0.18	0.182	0.18	0.175	0.176	0.184	0.189	0.182	0.192	0.254	0.215	0.217	0.297	0.302	0.196	0.306	0.378	0.186	0.249	0.202	0.188	0.259	0.225	0.199
0.037	0.038	0.037	0.038	0.037	0.037	0.037	0.037	0.037	0.037	0.041	0.04	0.038	0.039	0.038	0.318	0.545	0.038	0.038	0.038	0.038	0.037	0.038	0.038	0.037	0.038	0.038	0.037	0.037	0.038	0.056	0.038	0.038	0.038	0.037	0.038	0.037	0.038	0.038	0.038	0.038	0.037	0.037	0.038	0.038	0.038	0.038	0.039	0.04	0.038	0.038	0.037	0.037	0.038	0.037	0.044	0.222	0.038	0.047	0.04	0.039	0.398	0.038	0.037	0.038	0.037	0.038	0.037	0.038	0.038	0.038	0.039	0.038	0.038	0.037	0.038	0.042	0.037	0.037	0.038	0.038	0.038	0.038	0.038	0.041	0.041	0.038	0.04	0.042	0.037	0.038	0.039	0.038	0.039	0.042	0.041
0.038	0.038	0.038	0.037	0.037	0.037	0.038	0.037	0.038	0.038	0.038	0.038	0.037	0.037	0.037	0.399	0.612	0.038	0.037	0.037	0.038	0.037	0.038	0.038	0.037	0.038	0.037	0.037	0.037	0.037	0.044	0.037	0.037	0.037	0.037	0.037	0.037	0.037	0.037	0.037	0.037	0.037	0.037	0.037	0.037	0.037	0.037	0.038	0.039	0.037	0.037	0.037	0.037	0.037	0.037	0.037	0.4	0.037	0.038	0.037	0.038	0.43	0.037	0.037	0.037	0.037	0.037	0.037	0.037	0.037	0.037	0.038	0.038	0.037	0.037	0.038	0.037	0.037	0.037	0.037	0.037	0.037	0.038	0.037	0.038	0.038	0.038	0.038	0.038	0.037	0.037	0.037	0.038	0.038	0.038	0.039
0.038	0.038	0.037	0.038	0.037	0.038	0.04	0.037	0.038	0.038	0.038	0.038	0.037	0.037	0.037	0.039	0.594	0.037	0.037	0.038	0.038	0.037	0.038	0.038	0.038	0.037	0.037	0.038	0.037	0.036	0.037	0.037	0.037	0.037	0.037	0.038	0.038	0.037	0.037	0.037	0.037	0.037	0.037	0.037	0.037	0.037	0.038	0.038	0.037	0.038	0.038	0.037	0.037	0.037	0.037	0.037	0.039	0.037	0.036	0.039	0.038	0.04	0.037	0.037	0.037	0.037	0.037	0.037	0.037	0.038	0.037	0.039	0.038	0.038	0.037	0.037	0.038	0.037	0.037	0.037	0.037	0.037	0.038	0.038	0.038	0.038	0.038	0.038	0.038	0.037	0.037	0.037	0.038	0.038	0.038	0.039
0.038	0.037	0.037	0.038	0.037	0.037	0.037	0.037	0.037	0.037	0.038	0.038	0.037	0.037	0.037	0.037	0.578	0.037	0.037	0.037	0.037	0.037	0.037	0.038	0.037	0.037	0.038	0.037	0.037	0.037	0.037	0.037	0.038	0.037	0.037	0.037	0.037	0.036	0.037	0.037	0.041	0.036	0.037	0.037	0.036	0.037	0.038	0.038	0.039	0.037	0.037	0.068	0.037	0.037	0.037	0.037	0.037	0.037	0.037	0.038	0.037	0.037	0.037	0.037	0.037	0.036	0.037	0.037	0.037	0.037	0.038	0.039	0.037	0.038	0.037	0.037	0.037	0.037	0.037	0.037	0.037	0.037	0.037	0.037	0.038	0.037	0.05	0.038	0.037	0.038	0.036	0.037	0.037	0.038	0.038	0.038
0.038	0.039	0.038	0.038	0.038	0.038	0.038	0.038	0.037	0.038	0.038	0.038	0.037	0.037	0.038	0.037	0.55	0.038	0.038	0.038	0.038	0.038	0.038	0.038	0.038	0.038	0.037	0.038	0.037	0.037	0.037	0.037	0.038	0.038	0.037	0.038	0.038	0.038	0.037	0.037	0.037	0.037	0.037	0.038	0.038	0.037	0.037	0.038	0.038	0.037	0.038	0.037	0.037	0.037	0.037	0.037	0.037	0.037	0.037	0.038	0.038	0.037	0.037	0.038	0.037	0.037	0.037	0.037	0.038	0.038	0.037	0.038	0.038	0.037	0.038	0.038	0.038	0.037	0.037	0.037	0.038	0.038	0.038	0.038	0.038	0.038	0.038	0.038	0.039	0.038	0.037	0.038	0.038	0.039	0.037	0.04
0.037	0.038	0.038	0.037	0.037	0.038	0.038	0.037	0.037	0.037	0.037	0.038	0.037	0.037	0.037	0.037	0.47	0.038	0.037	0.037	0.038	0.037	0.038	0.038	0.038	0.038	0.037	0.038	0.037	0.037	0.038	0.037	0.037	0.037	0.037	0.037	0.038	0.037	0.038	0.037	0.037	0.037	0.037	0.037	0.037	0.037	0.037	0.037	0.038	0.037	0.038	0.037	0.037	0.036	0.037	0.037	0.037	0.037	0.037	0.038	0.038	0.037	0.037	0.038	0.037	0.037	0.037	0.038	0.037	0.037	0.038	0.039	0.038	0.038	0.038	0.038	0.038	0.038	0.037	0.037	0.038	0.037	0.037	0.038	0.038	0.038	0.038	0.038	0.038	0.037	0.038	0.037	0.038	0.038	0.038	0.039
0.038	0.038	0.038	0.038	0.038	0.037	0.038	0.038	0.038	0.038	0.038	0.038	0.037	0.037	0.038	0.037	0.212	0.038	0.038	0.037	0.038	0.037	0.038	0.038	0.038	0.038	0.037	0.038	0.037	0.037	0.037	0.037	0.037	0.038	0.037	0.037	0.038	0.037	0.038	0.038	0.037	0.036	0.037	0.038	0.038	0.037	0.037	0.038	0.038	0.038	0.038	0.037	0.037	0.037	0.037	0.037	0.037	0.037	0.037	0.037	0.038	0.037	0.037	0.037	0.037	0.037	0.038	0.037	0.037	0.037	0.037	0.038	0.039	0.038	0.038	0.037	0.038	0.037	0.037	0.037	0.037	0.037	0.038	0.038	0.039	0.038	0.038	0.038	0.038	0.038	0.037	0.037	0.037	0.038	0.037	0.039
0.038	0.037	0.037	0.038	0.037	0.037	0.037	0.037	0.037	0.038	0.038	0.04	0.037	0.037	0.037	0.04	0.039	0.037	0.037	0.037	0.038	0.037	0.038	0.039	0.038	0.037	0.038	0.037	0.037	0.037	0.037	0.037	0.037	0.038	0.037	0.037	0.038	0.037	0.037	0.037	0.037	0.037	0.037	0.037	0.037	0.039	0.039	0.038	0.038	0.037	0.037	0.037	0.037	0.037	0.037	0.037	0.037	0.037	0.037	0.037	0.037	0.037	0.037	0.037	0.037	0.037	0.037	0.037	0.037	0.037	0.038	0.038	0.038	0.038	0.037	0.038	0.037	0.037	0.037	0.037	0.037	0.037	0.038	0.038	0.038	0.038	0.038	0.037	0.037	0.038	0.037	0.037	0.038	0.037	0.038	0.039
																																																																																															
YFP																																																																																															
																																																																																															
A1	A2	A3	A4	A5	A6	A7	A8	A9	A10	A11	A12	B1	B2	B3	B4	B5	B6	B7	B8	B9	B10	B11	B12	C1	C2	C3	C4	C5	C6	C7	C8	C9	C10	C11	C12	D1	D2	D3	D4	D5	D6	D7	D8	D9	D10	D11	D12	E1	E2	E3	E4	E5	E6	E7	E8	E9	E10	E11	E12	F1	F2	F3	F4	F5	F6	F7	F8	F9	F10	F11	F12	G1	G2	G3	G4	G5	G6	G7	G8	G9	G10	G11	G12	H1	H2	H3	H4	H5	H6	H7	H8	H9	H10	H11	H12
419	1169	1037	1140	998	786	1156	1137	1192	1043	973	976	982	995	1137	1111	1195	850	1014	1063	1179	863	1040	1005	995	866	876	1127	921	944	1014	966	1027	1217	1063	1072	1011	992	902	1063	1027	1253	1121	928	1211	1166	1159	1105	992	921	860	1014	1147	1092	1179	1008	1301	1018	921	1243	812	1060	889	1243	1040	995	1127	1211	992	1056	915	1288	911	963	918	1282	911	934	924	1101	1147	1188	998	957	1069	886	1147	905	1105	1250	911	1095	1266	1082	1024	1056
522	802	538	686	721	660	728	589	763	618	705	576	599	696	705	435	644	631	470	589	715	773	557	515	686	415	554	451	673	544	634	570	589	792	728	760	593	544	519	361	641	641	654	502	535	593	605	589	567	680	560	522	831	457	683	470	792	654	689	754	757	770	615	557	570	541	509	531	457	651	792	544	663	483	515	589	831	573	605	499	747	680	734	615	889	773	454	718	863	747	721	667	599	783	615	863
544	515	493	406	435	242	451	348	609	535	406	399	415	396	155	628	2200	354	438	509	464	425	399	544	248	444	425	557	403	483	409	403	364	451	493	486	322	477	399	399	296	593	396	316	557	364	480	316	383	393	357	361	370	225	480	251	512	531	335	396	361	960	473	535	441	531	357	622	419	367	242	396	283	506	399	296	309	428	419	628	364	557	470	522	477	322	428	200	303	448	383	409	519	177	522	602
499	531	451	522	267	412	438	454	396	548	316	480	300	367	216	818	2741	377	531	335	345	548	425	306	348	367	477	338	457	200	544	454	367	480	406	412	470	367	473	403	248	383	312	206	335	332	190	290	309	599	277	296	415	451	393	457	895	341	306	496	422	960	480	374	432	238	370	496	261	409	544	283	425	383	242	380	357	403	519	293	386	248	557	386	319	213	300	519	354	277	325	412	357	354	377	454
351	332	312	296	238	345	396	341	396	357	316	348	293	383	303	254	2161	641	386	264	232	345	345	306	200	216	448	338	361	367	325	274	393	329	370	341	409	390	296	254	338	171	361	396	374	306	448	357	287	345	322	290	316	451	448	267	406	496	300	206	306	277	351	467	432	167	486	425	535	409	303	338	306	283	261	428	229	383	209	361	348	171	415	332	274	267	406	367	367	615	312	457	261	354	435	238
171	406	525	464	316	525	367	403	557	422	425	248	303	438	415	519	2428	625	380	354	303	300	457	412	90	203	448	351	364	322	364	367	544	432	390	351	177	399	409	473	357	403	377	357	287	274	509	351	351	335	396	370	283	393	409	300	316	209	454	329	493	341	467	370	403	248	351	316	383	457	383	312	184	306	415	432	238	248	367	428	277	364	538	583	496	296	319	409	332	238	258	345	364	329	329	477
338	187	280	309	354	264	464	496	274	312	425	332	354	374	425	483	2271	403	364	441	338	403	312	464	386	177	457	126	216	345	370	374	361	258	477	245	271	213	306	377	499	415	261	322	399	419	245	403	341	306	251	386	351	219	467	393	361	364	345	280	403	345	403	528	138	254	277	370	464	502	332	274	274	383	412	354	480	383	287	422	493	367	338	415	332	338	399	374	409	525	254	367	322	280	280	364
409	461	332	409	470	306	341	283	209	335	380	335	258	312	235	309	1440	409	290	415	264	303	229	283	196	309	461	357	242	261	354	380	148	441	242	167	254	351	300	432	457	158	467	248	280	357	225	354	187	329	399	296	309	264	448	354	525	329	245	338	361	506	161	441	290	280	219	277	380	300	329	254	509	454	264	435	473	316	293	200	248	380	209	290	277	357	245	396	280	396	367	325	225	338	374	338
593	357	522	448	509	441	628	605	573	486	573	531	473	583	261	377	953	399	612	683	377	583	515	441	509	651	509	357	686	647	393	464	541	560	444	432	419	454	573	399	567	535	367	461	490	483	586	435	393	596	457	506	612	457	647	567	383	612	483	386	480	435	493	512	605	335	525	480	586	554	393	548	634	657	254	425	564	415	490	464	461	473	589	567	612	660	502	509	367	641	622	296	499	834	332	412
428	444	396	393	386	473	415	351	251	303	454	428	531	415	412	515	467	332	670	428	605	428	448	464	473	451	432	451	403	338	348	499	390	483	399	396	506	403	303	399	383	415	506	470	354	361	541	512	396	254	409	419	193	377	341	403	689	383	583	300	496	557	271	364	428	377	428	367	432	515	531	432	361	393	583	477	493	522	332	509	470	593	422	477	351	589	586	464	509	419	473	570	483	451	548	322
																																																																																															
CFP																																																																																															
																																																																																															
A1	A2	A3	A4	A5	A6	A7	A8	A9	A10	A11	A12	B1	B2	B3	B4	B5	B6	B7	B8	B9	B10	B11	B12	C1	C2	C3	C4	C5	C6	C7	C8	C9	C10	C11	C12	D1	D2	D3	D4	D5	D6	D7	D8	D9	D10	D11	D12	E1	E2	E3	E4	E5	E6	E7	E8	E9	E10	E11	E12	F1	F2	F3	F4	F5	F6	F7	F8	F9	F10	F11	F12	G1	G2	G3	G4	G5	G6	G7	G8	G9	G10	G11	G12	H1	H2	H3	H4	H5	H6	H7	H8	H9	H10	H11	H12
172	1135	1148	931	918	1141	1274	1164	1067	1226	1067	1222	1031	1057	1171	1209	979	960	1109	879	1112	1028	1106	1180	1128	966	973	1089	895	995	1054	918	1167	1005	1161	1025	1031	1054	1047	1038	970	1096	947	1002	1018	1034	1109	1232	1099	1206	1125	1054	1148	995	1070	1034	1028	1174	1167	1122	1031	1002	1012	999	1099	1099	1086	1135	1213	1096	927	1080	982	1135	1122	1167	986	1054	1044	1057	1102	1190	1109	1203	1073	944	999	898	1102	1174	1177	1106	1057	1089	1096	1216
65	707	438	694	623	593	486	561	564	486	623	554	532	470	428	661	392	392	499	493	480	658	470	610	626	366	545	467	451	632	389	376	370	590	587	464	428	483	522	415	441	464	522	353	600	480	554	509	431	490	451	490	425	561	415	567	529	642	636	561	483	658	425	357	470	396	444	509	363	379	597	603	532	418	483	243	522	363	363	483	477	477	564	619	580	723	435	749	986	460	522	447	480	525	691	438
214	224	97	162	201	113	88	198	156	23	126	227	191	94	263	636	1109	185	120	68	143	208	285	32	45	220	136	172	159	113	201	107	201	117	139	279	101	55	240	110	133	159	81	279	45	113	165	75	97	243	165	75	113	133	113	159	347	139	113	217	227	866	191	130	175	97	110	295	149	240	195	198	123	191	214	139	250	130	233	123	285	146	191	211	198	279	78	246	110	107	156	240	84	204	120	123
198	88	10	175	263	201	175	182	159	75	126	237	211	201	217	811	1414	162	94	107	97	201	143	162	289	165	152	178	97	81	71	204	120	139	65	113	217	188	204	240	81	152	113	45	204	240	120	230	156	101	243	263	110	243	182	178	927	143	55	246	126	1083	214	214	201	198	233	165	81	130	113	230	68	62	120	94	23	10	143	162	136	159	104	97	117	169	230	143	75	156	0	204	97	130	78	149
101	201	94	149	182	26	139	16	191	101	55	97	165	104	120	227	1245	97	65	237	10	58	198	136	182	159	217	81	101	117	133	169	146	165	136	88	123	107	165	65	110	188	81	178	97	169	146	94	178	208	55	146	159	152	94	88	136	88	62	185	130	75	198	133	10	149	81	126	152	0	68	52	78	211	110	88	237	101	123	94	84	120	68	162	149	165	156	156	143	169	26	182	52	26	136	110
136	75	19	188	237	139	120	146	253	198	162	136	243	149	211	62	1569	45	104	165	149	233	133	110	162	220	29	169	120	84	201	256	113	178	165	139	110	230	110	0	130	107	191	107	42	101	152	175	58	146	104	130	172	49	169	185	62	172	162	117	84	75	52	250	58	211	201	0	169	81	240	84	10	198	149	165	0	156	123	159	139	182	113	117	117	178	130	84	101	191	0	104	172	113	68	191
78	172	75	71	201	178	146	36	0	204	233	143	62	233	84	26	1430	84	32	26	156	0	143	169	253	23	123	62	214	178	62	130	217	84	55	149	0	146	246	159	0	88	191	208	120	152	110	84	81	13	117	130	62	32	101	29	94	13	152	188	97	133	178	172	175	49	13	78	16	81	139	84	185	220	165	91	217	55	23	55	188	104	156	208	78	126	263	107	195	175	178	94	0	39	107	169
23	6	139	0	224	204	10	182	0	84	208	0	172	165	29	259	895	88	78	139	0	165	13	156	198	62	107	3	243	133	133	217	126	97	185	0	162	84	0	97	165	107	269	62	123	49	172	58	68	104	130	68	123	204	68	126	78	91	172	240	208	104	149	39	110	143	36	233	45	120	68	272	143	204	113	39	136	65	49	101	39	146	101	42	136	211	65	230	16	130	0	201	49	19	165	152
191	331	149	149	165	243	237	324	211	389	227	237	230	62	208	279	571	185	156	230	130	188	188	266	256	75	130	169	162	198	198	19	172	149	117	211	185	49	104	214	133	305	126	269	214	149	211	246	289	130	78	191	75	263	246	298	162	149	159	220	97	94	282	188	188	269	191	178	94	81	130	159	139	156	107	285	156	214	172	201	276	130	259	195	175	211	172	120	230	120	104	276	227	311	126	269
126	62	49	62	101	81	227	152	62	71	139	123	149	169	227	208	292	198	133	136	198	65	71	143	201	240	211	159	94	188	88	188	139	159	113	126	266	182	133	136	195	311	139	198	295	198	84	65	165	58	214	101	327	243	123	136	227	146	224	75	230	182	217	126	159	91	188	149	0	136	78	188	136	152	250	169	136	227	208	159	152	269	65	58	71	68	188	156	91	188	298	204	347	272	217	185
