# Supplementary material for: Complex chromosomal neighborhood effects determine the adaptive potential of a gene under selection
Source: eLife. 2017 Jul 25;6:e25100. doi: 10.7554/eLife.25100 (PMC5526668; doi:10.7554/eLife.25100)
Supplement: Source code 1. — DOI: http://dx.doi.org/10.7554/eLife.25100.039 [file elife-25100-code1.zip › Source Code/data/C2_.txt]

OD
A1	A2	A3	A4	A5	A6	A7	A8	A9	A10	A11	A12	B1	B2	B3	B4	B5	B6	B7	B8	B9	B10	B11	B12	C1	C2	C3	C4	C5	C6	C7	C8	C9	C10	C11	C12	D1	D2	D3	D4	D5	D6	D7	D8	D9	D10	D11	D12	E1	E2
0.037	0.427	0.408	0.433	0.427	0.427	0.428	0.417	0.418	0.435	0.421	0.430	0.433	0.450	0.448	0.443	0.444	0.445	0.443	0.441	0.452	0.447	0.471	0.433	0.424	0.441	0.464	0.462	0.469	0.463	0.478	0.470	0.458	0.463	0.425	0.439	0.465	0.480	0.486	0.484	0.508	0.508	0.500	0.506	0.496	0.482	0.462	0.444	0.426	0.446
0.036	0.047	0.046	0.046	0.055	0.051	0.051	0.047	0.044	0.044	0.051	0.050	0.048	0.047	0.049	0.048	0.048	0.668	0.050	0.059	0.047	0.047	0.727	0.046	0.050	0.051	0.056	0.057	0.056	0.055	0.085	0.059	0.060	0.061	0.050	0.048	0.047	0.048	0.079	0.068	0.067	0.067	0.074	0.071	0.061	0.056	0.050	0.051	0.049	0.282
0.036	0.037	0.037	0.038	0.037	0.646	0.037	0.038	0.039	0.037	0.038	0.039	0.037	0.038	0.038	0.038	0.039	0.683	0.037	0.039	0.039	0.038	0.762	0.038	0.037	0.039	0.039	0.039	0.038	0.039	0.038	0.043	0.038	0.039	0.038	0.038	0.040	0.037	0.038	0.039	0.039	0.038	0.037	0.039	0.037	0.038	0.038	0.038	0.036	0.632
0.038	0.037	0.037	0.037	0.037	0.735	0.039	0.039	0.036	0.039	0.037	0.038	0.036	0.037	0.038	0.039	0.038	0.936	0.036	0.036	0.039	0.039	0.817	0.038	0.040	0.038	0.037	0.037	0.037	0.037	0.039	0.040	0.039	0.037	0.036	0.036	0.037	0.038	0.038	0.037	0.036	0.035	0.038	0.038	0.039	0.037	0.036	0.038	0.040	0.767
0.038	0.038	0.037	0.038	0.039	0.540	0.039	0.041	0.036	0.038	0.037	0.037	0.036	0.038	0.038	0.038	0.038	0.526	0.037	0.037	0.039	0.040	0.597	0.040	0.040	0.040	0.038	0.038	0.036	0.038	0.044	0.037	0.039	0.037	0.036	0.037	0.038	0.039	0.039	0.037	0.036	0.036	0.039	0.038	0.039	0.037	0.037	0.038	0.040	0.654
0.037	0.037	0.037	0.037	0.037	0.530	0.038	0.040	0.039	0.036	0.038	0.039	0.038	0.039	0.039	0.037	0.038	0.653	0.037	0.038	0.038	0.039	0.495	0.038	0.038	0.038	0.039	0.038	0.038	0.039	0.038	0.038	0.038	0.037	0.039	0.039	0.040	0.037	0.037	0.038	0.039	0.038	0.037	0.037	0.037	0.039	0.038	0.038	0.038	0.593
0.038	0.038	0.038	0.039	0.038	0.512	0.038	0.039	0.039	0.037	0.039	0.039	0.038	0.039	0.038	0.039	0.039	0.434	0.038	0.038	0.039	0.040	0.510	0.038	0.039	0.038	0.039	0.038	0.038	0.038	0.037	0.038	0.039	0.038	0.038	0.039	0.039	0.038	0.038	0.039	0.038	0.038	0.038	0.038	0.038	0.039	0.039	0.038	0.039	0.369
0.039	0.038	0.039	0.039	0.038	0.497	0.039	0.039	0.039	0.039	0.041	0.040	0.039	0.039	0.038	0.039	0.039	0.574	0.039	0.039	0.039	0.039	0.534	0.039	0.040	0.038	0.038	0.039	0.039	0.039	0.038	0.039	0.039	0.039	0.039	0.040	0.039	0.038	0.038	0.039	0.039	0.039	0.038	0.038	0.038	0.040	0.040	0.038	0.040	0.588
0.040	0.038	0.040	0.039	0.038	0.542	0.039	0.039	0.039	0.037	0.039	0.040	0.039	0.039	0.039	0.039	0.038	0.543	0.038	0.039	0.039	0.040	0.548	0.039	0.039	0.038	0.040	0.039	0.039	0.038	0.039	0.038	0.038	0.039	0.039	0.039	0.040	0.038	0.038	0.039	0.039	0.038	0.038	0.038	0.038	0.039	0.039	0.038	0.038	0.581
0.038	0.039	0.039	0.039	0.038	0.181	0.039	0.040	0.039	0.037	0.039	0.039	0.038	0.038	0.038	0.038	0.038	0.597	0.038	0.039	0.039	0.040	0.272	0.038	0.040	0.037	0.038	0.039	0.039	0.038	0.039	0.038	0.038	0.039	0.039	0.039	0.039	0.038	0.038	0.038	0.039	0.037	0.038	0.037	0.038	0.039	0.039	0.038	0.038	0.074
YFP
A1	A2	A3	A4	A5	A6	A7	A8	A9	A10	A11	A12	B1	B2	B3	B4	B5	B6	B7	B8	B9	B10	B11	B12	C1	C2	C3	C4	C5	C6	C7	C8	C9	C10	C11	C12	D1	D2	D3	D4	D5	D6	D7	D8	D9	D10	D11	D12	E1	E2
440	686	691	763	683	783	756	692	643	763	770	687	691	761	791	784	750	777	721	816	662	709	677	722	788	745	887	652	782	831	837	626	726	790	777	700	807	841	760	883	787	851	898	700	777	815	734	850	686	865
560	484	452	508	445	491	432	494	429	499	450	458	468	445	491	358	482	3031	426	626	430	549	3129	356	516	588	465	442	447	501	454	449	475	540	566	454	462	497	397	496	386	415	443	493	578	458	407	467	417	972
432	421	355	462	342	3297	462	501	356	410	484	272	522	503	381	419	374	3609	453	485	383	498	3939	430	503	363	471	482	487	385	442	400	472	445	398	418	348	449	419	405	411	494	477	417	332	397	501	502	625	3559
424	441	379	400	366	4282	496	363	443	437	452	362	370	432	441	447	516	3926	362	398	540	311	4504	489	468	473	365	389	528	340	438	435	499	347	402	416	367	393	389	404	393	384	441	486	370	406	424	457	382	3801
550	482	432	632	305	2844	507	419	406	523	481	453	377	476	392	422	374	2631	385	460	370	454	3034	410	430	416	436	435	431	408	383	272	511	380	429	467	426	532	455	343	400	490	383	374	505	432	428	439	442	2667
484	425	443	476	448	2007	452	473	375	425	537	373	444	435	459	458	417	2292	453	431	524	412	2325	456	480	400	441	428	436	409	448	437	538	416	503	392	460	415	406	404	377	348	421	466	481	411	437	388	400	2280
443	417	485	428	384	3504	419	427	412	416	447	329	364	403	391	516	408	2843	405	447	426	394	3686	414	344	458	369	381	347	427	366	391	523	360	364	399	457	423	465	395	383	407	368	433	456	251	432	433	405	2952
448	445	435	414	496	2942	455	457	454	479	426	439	384	432	420	457	391	2569	585	343	476	469	2621	452	422	540	446	392	417	416	559	436	406	526	471	544	418	462	539	480	372	531	420	445	643	388	451	398	425	2769
525	576	610	519	506	2804	431	532	468	469	513	600	492	557	445	542	543	2580	415	462	518	577	2569	564	443	510	536	530	655	616	527	502	654	540	517	456	511	457	546	549	515	529	517	469	515	580	445	486	487	2364
447	579	483	436	485	1123	534	553	513	520	486	440	458	567	554	511	532	11749	499	525	647	586	1363	521	564	509	548	497	575	521	590	547	662	585	563	519	659	647	573	490	400	457	477	497	539	497	448	472	548	613
CFP
A1	A2	A3	A4	A5	A6	A7	A8	A9	A10	A11	A12	B1	B2	B3	B4	B5	B6	B7	B8	B9	B10	B11	B12	C1	C2	C3	C4	C5	C6	C7	C8	C9	C10	C11	C12	D1	D2	D3	D4	D5	D6	D7	D8	D9	D10	D11	D12	E1	E2
139	1960	1901	1983	1969	1999	1945	1964	1969	2049	2014	2191	2036	2001	1956	1962	2035	1949	1971	1919	1985	2012	1881	2069	1948	2003	1929	1942	1958	2004	1874	1968	1926	1996	1923	2050	1804	1672	1652	1683	1701	1703	1725	1680	1691	1656	1799	1990	2127	1903
123	143	135	159	171	185	153	151	165	175	173	177	160	159	199	149	166	1584	143	146	173	162	1629	136	186	158	194	161	163	135	216	193	182	206	138	193	146	148	209	174	180	182	162	155	166	166	174	167	166	456
136	136	145	145	139	1915	118	123	123	110	139	108	144	131	122	93	171	1855	108	181	128	116	2016	143	137	117	133	133	133	151	123	153	122	114	146	163	117	130	119	120	112	138	130	124	110	150	122	128	125	1840
174	142	114	103	122	2295	136	133	73	109	112	161	156	130	145	113	130	2149	135	130	150	114	2474	144	119	161	139	117	136	162	138	113	146	120	129	133	134	118	139	131	112	149	121	131	140	131	135	112	138	2224
93	114	105	120	117	1647	136	119	140	100	132	111	165	127	108	159	115	1597	100	133	125	103	1769	145	121	114	138	134	84	107	106	116	149	129	150	159	157	156	146	102	100	134	137	121	103	115	156	120	118	1575
132	144	82	139	124	1268	132	135	142	90	129	141	92	139	154	92	123	1526	141	142	126	120	1493	140	125	117	118	87	119	108	128	124	149	144	110	168	102	149	119	135	118	127	109	91	134	146	136	119	163	1473
146	143	135	126	99	2094	131	103	121	132	161	96	153	168	152	147	148	1779	124	133	125	136	2129	140	124	141	135	167	120	147	126	140	129	151	124	122	164	140	105	141	126	159	123	122	169	147	136	133	144	1764
189	152	170	154	149	2133	138	140	155	154	113	149	167	123	163	129	166	2001	163	150	138	176	2080	131	131	131	162	156	138	157	146	166	149	155	137	157	133	150	172	149	161	120	122	139	142	170	131	154	122	1999
221	153	207	166	202	2751	190	171	160	164	159	138	176	186	198	174	202	2339	181	202	171	185	2039	187	182	215	164	201	170	184	187	191	197	201	181	143	142	167	166	184	173	153	175	171	163	178	175	153	164	2689
201	166	177	177	164	725	182	178	191	161	182	151	152	196	178	175	136	3922	183	181	177	173	822	163	193	183	191	200	174	185	210	189	179	173	187	159	128	175	159	166	165	147	129	174	162	181	145	190	189	314
[truncated: 46 more columns]
