# Supplementary material for: Complex chromosomal neighborhood effects determine the adaptive potential of a gene under selection
Source: eLife. 2017 Jul 25;6:e25100. doi: 10.7554/eLife.25100 (PMC5526668; doi:10.7554/eLife.25100)
Supplement: Source code 1. — DOI: http://dx.doi.org/10.7554/eLife.25100.039 [file elife-25100-code1.zip › Source Code/data/C3_.txt]

OD
A1	A2	A3	A4	A5	A6	A7	A8	A9	A10	A11	A12	B1	B2	B3	B4	B5	B6	B7	B8	B9	B10	B11	B12	C1	C2	C3	C4	C5	C6	C7	C8	C9	C10	C11	C12	D1	D2	D3	D4	D5	D6	D7	D8	D9	D10	D11	D12	E1	E2
0.037	0.339	0.349	0.358	0.362	0.371	0.362	0.368	0.372	0.368	0.377	0.387	0.371	0.378	0.372	0.383	0.375	0.390	0.382	0.389	0.381	0.389	0.379	0.379	0.362	0.364	0.392	0.387	0.386	0.412	0.431	0.406	0.396	0.406	0.367	0.403	0.368	0.383	0.392	0.401	0.411	0.415	0.446	0.428	0.414	0.418	0.380	0.397	0.402	0.407
0.035	0.046	0.044	0.043	0.044	0.045	0.044	0.047	0.044	0.044	0.053	0.049	0.045	0.045	0.043	0.044	0.043	0.043	0.044	0.046	0.045	0.049	0.045	0.046	0.046	0.043	0.046	0.045	0.048	0.048	0.048	0.050	0.049	0.051	0.045	0.048	0.048	0.046	0.048	0.048	0.054	0.053	0.466	0.053	0.049	0.050	0.047	0.051	0.052	0.048
0.036	0.037	0.037	0.037	0.036	0.037	0.037	0.037	0.037	0.037	0.039	0.039	0.037	0.038	0.038	0.037	0.038	0.037	0.038	0.038	0.038	0.037	0.038	0.039	0.038	0.038	0.038	0.039	0.038	0.038	0.038	0.040	0.038	0.039	0.039	0.038	0.039	0.037	0.037	0.038	0.038	0.037	0.675	0.038	0.037	0.038	0.038	0.038	0.037	0.036
0.036	0.036	0.038	0.037	0.036	0.037	0.038	0.038	0.040	0.038	0.037	0.038	0.036	0.038	0.038	0.038	0.038	0.037	0.037	0.038	0.038	0.040	0.038	0.038	0.037	0.036	0.038	0.039	0.037	0.038	0.037	0.037	0.038	0.038	0.037	0.039	0.039	0.037	0.037	0.038	0.039	0.038	0.883	0.037	0.038	0.038	0.037	0.037	0.038	0.036
0.038	0.038	0.037	0.038	0.038	0.039	0.039	0.038	0.037	0.039	0.038	0.038	0.037	0.037	0.038	0.037	0.038	0.037	0.038	0.038	0.039	0.040	0.039	0.038	0.038	0.038	0.038	0.038	0.039	0.037	0.038	0.038	0.039	0.037	0.036	0.037	0.039	0.038	0.038	0.039	0.037	0.036	0.800	0.038	0.038	0.037	0.038	0.038	0.040	0.038
0.039	0.037	0.038	0.037	0.037	0.039	0.038	0.038	0.039	0.039	0.039	0.039	0.037	0.044	0.041	0.039	0.038	0.038	0.038	0.038	0.039	0.040	0.038	0.040	0.040	0.038	0.038	0.039	0.040	0.042	0.038	0.039	0.040	0.039	0.039	0.039	0.039	0.040	0.038	0.041	0.039	0.037	0.591	0.039	0.038	0.039	0.040	0.039	0.038	0.038
0.037	0.037	0.038	0.038	0.038	0.039	0.038	0.038	0.039	0.038	0.038	0.039	0.039	0.039	0.038	0.038	0.038	0.037	0.038	0.038	0.039	0.039	0.039	0.038	0.039	0.037	0.040	0.040	0.039	0.038	0.038	0.039	0.039	0.039	0.038	0.038	0.038	0.038	0.038	0.039	0.039	0.038	0.433	0.039	0.038	0.039	0.039	0.038	0.039	0.038
0.039	0.040	0.039	0.040	0.038	0.039	0.038	0.041	0.039	0.039	0.040	0.040	0.039	0.039	0.038	0.039	0.038	0.038	0.039	0.039	0.039	0.039	0.039	0.039	0.039	0.038	0.038	0.039	0.039	0.039	0.038	0.038	0.040	0.039	0.040	0.039	0.040	0.038	0.038	0.039	0.039	0.037	0.574	0.037	0.038	0.040	0.038	0.038	0.039	0.038
0.038	0.039	0.036	0.039	0.039	0.039	0.039	0.039	0.037	0.039	0.038	0.040	0.037	0.037	0.040	0.038	0.039	0.038	0.037	0.037	0.039	0.039	0.038	0.039	0.038	0.038	0.039	0.039	0.037	0.037	0.039	0.039	0.038	0.039	0.037	0.038	0.039	0.039	0.039	0.038	0.037	0.037	0.612	0.040	0.039	0.038	0.037	0.039	0.039	0.038
0.039	0.037	0.039	0.037	0.038	0.038	0.039	0.039	0.039	0.039	0.040	0.039	0.038	0.039	0.038	0.039	0.038	0.037	0.038	0.038	0.038	0.038	0.038	0.039	0.041	0.038	0.038	0.038	0.038	0.038	0.039	0.038	0.038	0.040	0.038	0.039	0.039	0.037	0.037	0.039	0.039	0.038	0.496	0.037	0.037	0.039	0.039	0.039	0.039	0.037
YFP
A1	A2	A3	A4	A5	A6	A7	A8	A9	A10	A11	A12	B1	B2	B3	B4	B5	B6	B7	B8	B9	B10	B11	B12	C1	C2	C3	C4	C5	C6	C7	C8	C9	C10	C11	C12	D1	D2	D3	D4	D5	D6	D7	D8	D9	D10	D11	D12	E1	E2
476	633	844	704	632	654	599	715	699	693	609	748	667	796	684	671	662	719	671	784	727	806	697	798	647	550	610	624	606	719	745	607	649	729	699	812	698	615	683	680	696	653	652	822	720	773	627	691	628	625
428	512	498	595	478	515	443	445	545	484	444	430	445	369	485	436	436	428	439	432	456	508	435	440	471	458	395	405	448	431	524	427	476	459	438	401	455	496	437	381	421	433	631	503	443	431	468	511	396	634
426	405	414	400	397	457	439	414	387	462	411	386	392	394	390	398	442	309	441	367	466	517	391	389	462	383	330	378	432	472	417	496	338	440	384	370	422	358	327	462	408	432	1839	435	348	381	506	432	398	440
448	472	395	486	383	339	463	507	458	506	520	476	478	487	285	417	478	398	393	428	431	356	401	364	584	434	468	484	543	387	345	359	410	375	382	422	405	336	338	455	450	443	3870	379	376	431	401	475	474	478
468	416	455	444	337	360	309	458	371	490	328	508	384	420	434	378	464	388	375	465	355	350	437	402	454	354	378	418	506	364	362	437	583	415	501	399	442	373	404	421	334	456	3224	398	455	437	356	382	448	448
516	422	370	507	359	485	460	487	388	457	519	343	438	401	329	465	568	509	483	430	392	417	421	373	531	403	391	379	516	372	365	457	481	456	409	372	367	443	360	442	449	438	2395	427	296	426	373	523	498	328
414	414	386	391	288	425	396	393	476	425	446	367	435	446	351	354	404	383	426	353	380	438	464	437	360	417	356	477	450	396	380	372	420	490	397	426	370	277	438	403	523	349	2773	456	520	272	365	430	444	324
458	471	429	409	422	404	471	392	408	481	448	390	415	412	441	394	486	400	527	394	333	455	411	379	428	464	403	592	412	441	402	428	479	453	324	511	358	436	478	618	419	554	2814	473	316	421	411	587	364	493
460	422	620	528	477	475	506	584	555	566	526	518	428	485	455	561	574	566	610	552	485	513	472	682	615	665	542	550	641	600	629	457	434	559	514	585	455	641	494	505	525	532	3292	474	523	497	669	610	451	564
505	532	541	545	543	461	484	485	579	598	557	482	487	557	638	606	525	524	476	590	560	578	568	440	455	569	531	615	541	544	539	619	591	514	500	634	574	555	544	506	592	517	3261	596	490	430	516	444	570	542
CFP
A1	A2	A3	A4	A5	A6	A7	A8	A9	A10	A11	A12	B1	B2	B3	B4	B5	B6	B7	B8	B9	B10	B11	B12	C1	C2	C3	C4	C5	C6	C7	C8	C9	C10	C11	C12	D1	D2	D3	D4	D5	D6	D7	D8	D9	D10	D11	D12	E1	E2
116	1585	1586	1682	1653	1702	1681	1728	1781	1737	1813	1968	1721	1716	1720	1756	1760	1830	1700	1778	1724	1772	1819	1859	1677	1667	1840	1692	1706	1851	1897	1799	1836	1770	1840	1922	1626	1833	1835	1891	1781	1760	1752	1842	1826	1783	1790	1862	1463	1650
150	147	156	155	137	140	139	125	128	160	214	180	118	154	175	156	141	163	158	145	156	159	163	148	111	155	163	123	128	186	171	142	163	162	164	195	158	161	172	167	163	147	692	157	178	175	150	158	179	159
149	145	132	118	118	106	85	134	121	136	97	124	164	135	148	94	125	111	124	171	104	150	118	140	124	147	119	129	146	118	117	144	115	125	120	126	125	99	137	120	124	119	2152	179	121	155	116	137	124	127
105	136	121	95	129	129	120	119	111	104	117	129	117	127	114	151	154	125	116	114	110	92	128	91	133	126	118	114	119	136	120	126	122	131	131	112	146	120	130	109	142	112	2943	134	103	137	135	145	135	130
120	137	95	99	100	97	134	128	154	107	91	96	148	125	128	160	126	119	120	124	106	127	125	93	127	138	105	116	93	131	113	123	130	125	107	109	95	104	131	130	105	123	2373	124	117	114	107	112	74	124
116	126	139	138	118	98	127	118	100	146	127	153	95	141	119	114	158	123	116	128	122	131	139	119	104	144	163	144	133	151	152	141	141	133	138	128	112	136	128	111	137	111	1763	123	154	122	128	104	134	112
112	160	124	135	149	146	158	145	140	163	131	140	127	156	139	126	144	165	136	154	115	165	109	146	145	135	147	188	144	154	130	152	155	136	113	114	146	138	138	121	146	163	1766	144	135	117	188	124	129	132
147	144	141	116	137	131	157	124	143	100	150	155	117	166	140	177	138	145	142	160	146	122	136	146	151	148	142	122	161	176	159	154	168	123	170	174	128	146	148	158	162	145	2026	179	196	142	190	151	149	165
205	189	189	182	164	179	177	187	222	165	183	158	217	199	180	166	186	226	202	182	199	164	157	183	190	177	217	204	199	173	169	197	174	184	227	225	153	156	195	182	250	199	2226	204	183	178	176	162	176	174
153	178	185	188	218	162	178	171	177	185	208	156	173	158	211	159	165	215	193	136	200	209	186	152	156	181	161	209	189	178	160	158	196	179	186	187	156	153	224	170	167	161	1623	185	196	193	164	190	162	160
[truncated: 46 more columns]
