# Supplementary material for: Complex chromosomal neighborhood effects determine the adaptive potential of a gene under selection
Source: eLife. 2017 Jul 25;6:e25100. doi: 10.7554/eLife.25100 (PMC5526668; doi:10.7554/eLife.25100)
Supplement: Source code 1. — DOI: http://dx.doi.org/10.7554/eLife.25100.039 [file elife-25100-code1.zip › Source Code/data/D+_.txt]

OD																																																																																															
																																																																																															
A1	A2	A3	A4	A5	A6	A7	A8	A9	A10	A11	A12	B1	B2	B3	B4	B5	B6	B7	B8	B9	B10	B11	B12	C1	C2	C3	C4	C5	C6	C7	C8	C9	C10	C11	C12	D1	D2	D3	D4	D5	D6	D7	D8	D9	D10	D11	D12	E1	E2	E3	E4	E5	E6	E7	E8	E9	E10	E11	E12	F1	F2	F3	F4	F5	F6	F7	F8	F9	F10	F11	F12	G1	G2	G3	G4	G5	G6	G7	G8	G9	G10	G11	G12	H1	H2	H3	H4	H5	H6	H7	H8	H9	H10	H11	H12
0.037	0.716	0.716	0.719	0.713	0.725	0.704	0.729	0.712	0.723	0.719	0.724	0.701	0.699	0.705	0.706	0.708	0.707	0.712	0.717	0.721	0.721	0.728	0.73	0.7	0.701	0.705	0.71	0.71	0.728	0.711	0.714	0.712	0.718	0.717	0.723	0.705	0.705	0.708	0.709	0.715	0.719	0.72	0.72	0.72	0.721	0.721	0.728	0.667	0.677	0.678	0.685	0.692	0.692	0.691	0.689	0.687	0.69	0.69	0.688	0.666	0.672	0.68	0.683	0.687	0.688	0.69	0.693	0.697	0.697	0.697	0.703	0.68	0.685	0.688	0.687	0.692	0.694	0.695	0.693	0.705	0.702	0.703	0.7	0.672	0.679	0.681	0.684	0.688	0.689	0.689	0.696	0.694	0.697	0.699	0.715
0.037	0.522	0.426	0.471	0.459	0.34	0.457	0.519	0.678	0.615	0.694	0.335	0.465	0.694	0.458	0.44	0.444	0.401	0.468	0.518	0.342	0.685	0.439	0.426	0.438	0.417	0.395	0.655	0.422	0.375	0.414	0.684	0.399	0.713	0.415	0.682	0.679	0.619	0.367	0.354	0.612	0.6	0.361	0.364	0.366	0.318	0.38	0.36	0.401	0.382	0.371	0.548	0.37	0.382	0.696	0.367	0.38	0.371	0.406	0.378	0.38	0.356	0.695	0.344	0.335	0.35	0.64	0.355	0.373	0.346	0.346	0.683	0.533	0.657	0.32	0.54	0.357	0.502	0.344	0.33	0.342	0.587	0.355	0.366	0.341	0.68	0.338	0.334	0.353	0.301	0.692	0.447	0.518	0.438	0.344	0.375
0.038	0.55	0.041	0.046	0.044	0.038	0.045	0.041	0.592	0.597	0.611	0.56	0.045	0.611	0.042	0.408	0.085	0.04	0.563	0.544	0.039	0.584	0.041	0.406	0.046	0.043	0.043	0.563	0.128	0.039	0.045	0.597	0.556	0.605	0.529	0.597	0.615	0.572	0.448	0.04	0.607	0.56	0.039	0.401	0.041	0.038	0.038	0.039	0.189	0.493	0.041	0.573	0.04	0.04	0.615	0.041	0.04	0.039	0.571	0.292	0.165	0.086	0.661	0.04	0.039	0.04	0.585	0.146	0.039	0.039	0.042	0.576	0.64	0.601	0.039	0.61	0.04	0.623	0.039	0.04	0.039	0.592	0.041	0.045	0.048	0.62	0.04	0.039	0.041	0.038	0.608	0.522	0.474	0.528	0.039	0.042
0.038	0.72	0.474	0.038	0.038	0.037	0.037	0.037	0.594	0.554	0.588	0.576	0.037	0.608	0.037	0.651	0.337	0.037	0.603	0.643	0.037	0.602	0.037	0.611	0.038	0.037	0.038	0.564	0.626	0.037	0.064	0.585	0.583	0.586	0.639	0.559	0.582	0.594	0.476	0.037	0.601	0.575	0.037	0.634	0.043	0.037	0.125	0.038	0.561	0.635	0.037	0.585	0.038	0.037	0.59	0.055	0.037	0.037	0.638	0.568	0.511	0.635	0.671	0.037	0.038	0.037	0.583	0.706	0.038	0.037	0.074	0.587	0.629	0.558	0.037	0.6	0.038	0.65	0.038	0.038	0.037	0.596	0.038	0.037	0.189	0.599	0.038	0.038	0.038	0.038	0.613	0.636	0.509	0.621	0.038	0.038
0.038	0.359	0.672	0.038	0.038	0.038	0.038	0.038	0.706	0.598	0.707	0.476	0.038	0.634	0.038	0.43	0.038	0.038	0.528	0.473	0.038	0.713	0.038	0.61	0.039	0.038	0.038	0.599	0.65	0.037	0.038	0.641	0.57	0.573	0.592	0.728	0.596	0.551	0.432	0.038	0.657	0.553	0.038	0.605	0.037	0.037	0.043	0.038	0.105	0.624	0.038	0.497	0.037	0.039	0.588	0.038	0.037	0.037	0.566	0.504	0.072	0.655	0.645	0.037	0.037	0.037	0.534	0.7	0.037	0.037	0.037	0.677	0.514	0.573	0.038	0.607	0.038	0.536	0.038	0.038	0.037	0.353	0.038	0.038	0.227	0.61	0.038	0.044	0.038	0.038	0.633	0.163	0.556	0.232	0.038	0.04
0.038	0.604	0.046	0.038	0.038	0.037	0.037	0.037	0.469	0.46	0.446	0.052	0.037	0.389	0.037	0.049	0.037	0.037	0.075	0.55	0.037	0.34	0.037	0.095	0.037	0.038	0.038	0.548	0.219	0.037	0.037	0.524	0.52	0.557	0.11	0.204	0.518	0.526	0.392	0.037	0.467	0.521	0.037	0.567	0.037	0.037	0.037	0.038	0.16	0.099	0.038	0.497	0.038	0.037	0.483	0.037	0.037	0.037	0.407	0.446	0.304	0.094	0.451	0.038	0.037	0.037	0.424	0.695	0.037	0.037	0.038	0.184	0.092	0.474	0.038	0.396	0.037	0.18	0.037	0.038	0.038	0.174	0.038	0.038	0.039	0.42	0.038	0.038	0.038	0.038	0.482	0.049	0.437	0.343	0.038	0.038
0.038	0.549	0.037	0.038	0.038	0.037	0.037	0.037	0.094	0.266	0.164	0.039	0.037	0.183	0.038	0.038	0.038	0.037	0.037	0.528	0.038	0.452	0.038	0.038	0.038	0.038	0.038	0.373	0.383	0.037	0.037	0.581	0.49	0.517	0.038	0.04	0.297	0.546	0.104	0.038	0.048	0.531	0.037	0.672	0.037	0.037	0.038	0.038	0.049	0.038	0.037	0.537	0.038	0.038	0.439	0.037	0.037	0.038	0.049	0.448	0.283	0.037	0.05	0.037	0.038	0.037	0.572	0.687	0.038	0.038	0.037	0.406	0.038	0.424	0.037	0.081	0.037	0.038	0.037	0.038	0.038	0.574	0.037	0.037	0.038	0.522	0.038	0.038	0.038	0.038	0.589	0.038	0.364	0.521	0.037	0.038
0.038	0.128	0.038	0.038	0.038	0.038	0.038	0.038	0.037	0.039	0.04	0.038	0.038	0.147	0.038	0.037	0.038	0.038	0.037	0.192	0.037	0.307	0.038	0.038	0.038	0.038	0.038	0.046	0.069	0.037	0.038	0.115	0.186	0.518	0.037	0.038	0.041	0.22	0.05	0.037	0.037	0.439	0.037	0.459	0.037	0.037	0.038	0.038	0.038	0.038	0.037	0.058	0.037	0.037	0.048	0.037	0.037	0.037	0.037	0.203	0.038	0.038	0.037	0.038	0.038	0.038	0.054	0.692	0.037	0.05	0.037	0.124	0.039	0.043	0.038	0.038	0.038	0.045	0.037	0.037	0.038	0.375	0.038	0.038	0.038	0.223	0.038	0.038	0.038	0.038	0.147	0.038	0.041	0.052	0.038	0.04
0.038	0.038	0.037	0.038	0.037	0.038	0.037	0.038	0.037	0.038	0.175	0.038	0.037	0.362	0.037	0.037	0.037	0.037	0.037	0.214	0.038	0.047	0.037	0.038	0.037	0.037	0.037	0.038	0.039	0.037	0.037	0.073	0.039	0.52	0.038	0.037	0.038	0.053	0.037	0.037	0.037	0.595	0.037	0.208	0.037	0.037	0.038	0.038	0.04	0.037	0.037	0.049	0.038	0.037	0.038	0.037	0.037	0.037	0.038	0.077	0.038	0.037	0.037	0.037	0.038	0.037	0.038	0.701	0.038	0.037	0.038	0.068	0.038	0.038	0.037	0.038	0.037	0.038	0.038	0.038	0.037	0.395	0.038	0.037	0.038	0.074	0.038	0.037	0.038	0.038	0.077	0.038	0.038	0.039	0.038	0.038
0.039	0.039	0.038	0.038	0.038	0.038	0.038	0.038	0.038	0.038	0.159	0.039	0.038	0.039	0.038	0.037	0.038	0.038	0.038	0.038	0.038	0.038	0.038	0.038	0.038	0.038	0.038	0.038	0.038	0.037	0.038	0.178	0.038	0.531	0.038	0.038	0.038	0.038	0.038	0.038	0.037	0.039	0.038	0.49	0.037	0.039	0.037	0.039	0.038	0.038	0.038	0.038	0.037	0.037	0.037	0.038	0.038	0.038	0.037	0.038	0.038	0.038	0.038	0.038	0.038	0.037	0.038	0.752	0.038	0.038	0.038	0.042	0.038	0.038	0.038	0.038	0.038	0.038	0.038	0.038	0.038	0.04	0.039	0.038	0.039	0.039	0.038	0.038	0.038	0.038	0.039	0.038	0.038	0.039	0.038	0.04
																																																																																															
YFP																																																																																															
																																																																																															
A1	A2	A3	A4	A5	A6	A7	A8	A9	A10	A11	A12	B1	B2	B3	B4	B5	B6	B7	B8	B9	B10	B11	B12	C1	C2	C3	C4	C5	C6	C7	C8	C9	C10	C11	C12	D1	D2	D3	D4	D5	D6	D7	D8	D9	D10	D11	D12	E1	E2	E3	E4	E5	E6	E7	E8	E9	E10	E11	E12	F1	F2	F3	F4	F5	F6	F7	F8	F9	F10	F11	F12	G1	G2	G3	G4	G5	G6	G7	G8	G9	G10	G11	G12	H1	H2	H3	H4	H5	H6	H7	H8	H9	H10	H11	H12
454	2158	1762	2290	1784	2048	1800	2035	1807	1890	1871	1994	1523	1717	2087	2110	1791	1939	1739	1820	2032	2074	1752	1977	1948	1610	1684	1994	1436	2129	1871	2126	1649	1668	1845	1781	1704	1762	1675	1926	1916	1961	1820	1752	1623	1836	1736	1797	1527	1765	1775	1527	1897	1704	1890	2039	1688	1771	1858	2032	1965	1955	1919	1868	1668	2000	1778	1742	1878	1849	2055	1804	2064	1903	1855	1607	1913	1919	1804	1874	2042	2039	1878	1990	1746	1862	2039	1881	1758	2116	2042	1984	1781	1952	2097	1936
525	1462	750	1105	944	976	783	1314	2296	2634	2622	808	1185	2486	895	931	998	918	1105	1201	1027	2651	1008	1066	963	866	940	3945	1092	841	908	3549	1166	2528	1192	2844	4000	3668	841	721	2290	4039	734	934	795	715	892	609	696	757	905	3562	966	680	2808	934	828	754	1114	808	950	966	2773	776	747	953	3646	712	886	1005	721	2979	1343	3291	876	1298	866	1462	618	712	1021	1436	853	1176	770	2692	660	808	986	692	2818	1043	2258	1140	757	879
670	1939	242	567	354	506	477	338	2873	2905	2931	2077	277	2770	370	1295	361	390	2103	2216	425	2467	184	1340	380	461	467	4383	541	357	293	3816	3324	3417	1775	2863	3903	4786	6238	493	2689	3903	377	995	364	454	435	522	657	1762	564	5098	467	406	2747	464	564	300	1424	1713	692	647	3607	435	454	502	4013	1037	225	493	271	2432	2863	3494	531	2271	229	2390	490	390	409	1862	290	486	638	2702	345	345	338	586	2818	1575	3559	1939	390	502
541	2812	1694	287	348	480	409	274	2528	2670	2564	2415	303	2892	274	2155	747	432	2750	2908	341	2551	271	2535	470	386	519	3919	2596	490	496	3581	4750	3907	2441	2953	3726	4844	6058	219	3143	4351	412	2657	473	364	818	377	1765	2998	348	4902	242	605	2599	235	448	283	2444	4422	2081	2847	3224	509	300	319	4077	6425	448	290	477	2824	2876	3958	374	2528	380	3031	444	377	586	1913	386	538	709	3066	180	409	316	412	2960	2493	4055	2386	528	383
254	1501	2432	287	242	287	222	393	2940	2989	3172	1713	312	3272	425	1308	357	245	2132	1765	409	2177	364	2064	332	264	296	3862	2599	309	332	4071	3826	5452	2341	2644	3816	4026	5517	383	2625	4403	280	2564	200	409	370	219	821	2889	412	4921	138	473	2812	519	338	283	1623	4264	296	2702	3787	338	254	535	3968	7172	477	177	493	2325	2242	3697	267	2866	422	2187	406	480	377	1130	428	232	786	3337	325	312	396	316	2882	734	3707	1108	219	480
332	4145	235	171	551	341	506	348	2824	2663	2992	383	348	1926	415	383	377	512	370	4734	354	1546	357	538	345	377	605	4377	1208	280	586	4213	4229	8522	834	889	3649	4444	6348	296	2032	4010	415	2979	361	361	345	415	667	370	432	5868	412	377	3311	303	325	461	2023	4944	2006	618	2499	477	290	560	4097	7633	277	409	216	847	641	4006	480	2068	496	821	316	296	454	1311	535	531	351	3002	280	290	293	196	3385	406	3900	2261	322	335
184	3816	454	444	396	283	206	422	509	1237	1169	300	370	1021	428	438	126	509	377	4586	415	2866	403	319	454	312	332	1948	2673	254	238	4480	3626	12290	490	370	1591	4077	1166	271	432	4071	167	3240	325	232	341	219	303	425	335	6039	287	296	2087	441	345	380	338	4158	1710	338	367	267	406	206	4992	9176	490	235	325	2686	329	2757	361	467	444	406	216	432	329	6573	467	329	364	6187	425	351	322	364	5729	325	2351	3105	332	419
435	1060	219	351	367	203	209	419	287	444	357	274	325	1465	338	196	306	261	428	1559	300	1874	409	422	441	277	341	425	660	312	277	560	1185	13633	380	451	354	1491	638	354	271	3971	309	2325	258	432	135	406	403	254	422	451	277	422	457	312	316	290	377	1749	406	303	374	319	248	209	483	8882	483	332	126	1018	296	441	306	454	496	403	245	444	361	4345	306	306	251	2158	264	377	393	251	1140	251	480	261	322	309
515	673	573	428	638	357	422	451	593	435	1765	441	502	3356	412	602	551	422	502	1926	718	564	425	644	599	367	367	586	573	731	432	602	615	15823	593	486	515	444	570	383	287	5214	541	1227	522	380	596	628	477	773	564	512	586	634	728	312	451	451	451	702	467	480	483	525	647	670	477	10986	419	705	329	857	580	544	593	570	444	602	670	470	599	5440	425	570	435	870	683	444	499	525	860	528	464	345	271	422
361	412	451	480	441	271	412	570	428	502	1440	396	351	422	499	467	522	451	425	444	570	496	428	602	502	483	461	541	641	480	763	1778	515	16908	361	425	683	448	638	593	357	277	580	5504	625	248	425	509	345	383	377	670	306	467	345	380	464	409	329	432	470	486	383	457	522	461	390	13224	422	467	332	651	551	403	522	370	274	531	596	544	615	493	277	274	483	734	493	277	548	380	386	357	502	390	309	499
																																																																																															
CFP																																																																																															
																																																																																															
A1	A2	A3	A4	A5	A6	A7	A8	A9	A10	A11	A12	B1	B2	B3	B4	B5	B6	B7	B8	B9	B10	B11	B12	C1	C2	C3	C4	C5	C6	C7	C8	C9	C10	C11	C12	D1	D2	D3	D4	D5	D6	D7	D8	D9	D10	D11	D12	E1	E2	E3	E4	E5	E6	E7	E8	E9	E10	E11	E12	F1	F2	F3	F4	F5	F6	F7	F8	F9	F10	F11	F12	G1	G2	G3	G4	G5	G6	G7	G8	G9	G10	G11	G12	H1	H2	H3	H4	H5	H6	H7	H8	H9	H10	H11	H12
201	1556	1676	1459	1592	1722	1488	1667	1550	1657	1680	1680	1505	1589	1625	1644	1534	1527	1498	1501	1466	1540	1735	1612	1631	1505	1654	1453	1706	1440	1443	1599	1453	1530	1495	1615	1608	1667	1628	1650	1605	1521	1595	1644	1514	1599	1492	1722	1706	1547	1660	1514	1644	1754	1631	1618	1475	1777	1602	1680	1560	1618	1569	1644	1637	1514	1498	1537	1744	1518	1735	1777	1712	1524	1553	1725	1398	1725	1573	1488	1637	1676	1618	1787	1715	1829	1670	1602	1777	1676	1800	1663	1780	1605	1774	1748
276	1291	1047	1141	999	733	1089	1304	1342	1213	1472	759	1102	1381	1096	1044	931	1041	1044	1148	895	1355	927	866	1086	960	924	1414	1057	811	908	1375	905	1378	895	1398	1440	1300	820	814	1148	1051	872	772	772	626	843	898	995	1086	937	1005	859	960	1297	895	1064	859	759	918	1067	888	1508	966	934	801	1060	853	905	759	791	1446	1106	1352	837	1135	853	875	781	905	882	1089	798	944	918	1398	918	1002	1021	749	1524	807	908	875	807	960
113	1261	94	188	256	97	204	201	1323	1391	1563	1320	295	1443	250	901	165	143	1232	1346	117	1239	175	866	289	159	26	1459	240	23	149	1287	1028	1423	989	1582	1359	1291	1226	162	1446	1154	220	885	0	214	240	217	447	869	91	1138	191	263	1479	285	97	159	1028	655	383	266	1563	104	101	253	1310	1274	78	104	269	1287	1417	1407	139	1388	169	1274	117	282	104	1190	227	208	126	1498	126	198	49	315	1349	1135	1297	1138	139	198
49	1579	940	224	169	123	172	195	1579	1472	1492	1427	126	1540	256	1595	493	78	1284	1589	175	1505	84	1349	152	78	169	1258	1407	201	162	1427	1323	1482	1436	1420	1511	1316	1109	68	1398	1226	26	1398	162	52	444	123	1333	1495	71	1235	172	84	1294	88	165	175	1722	1154	1475	1414	1475	152	88	45	1209	11547	162	185	243	1534	1631	1427	292	1511	233	1456	65	104	68	1316	152	120	522	1530	123	237	133	217	1612	1608	1372	1582	107	169
91	629	1543	3	107	107	159	133	1242	1252	1362	947	208	1213	123	1008	55	195	872	989	169	1190	182	1174	16	201	0	1362	1304	65	113	1070	1070	1375	1255	1313	1034	1102	895	175	1070	1086	175	1151	159	68	130	71	340	1281	71	1018	243	165	1245	16	139	16	1300	882	84	1239	1362	136	139	224	1083	14877	71	97	169	1239	1031	1096	285	1012	182	982	107	97	159	574	107	110	457	1268	10	195	107	159	1385	340	1021	603	191	97
169	1193	94	182	149	126	178	201	1235	1346	1177	217	198	924	120	113	94	26	279	1158	256	713	178	159	253	201	32	1375	613	198	191	1297	1430	1420	240	619	1252	1336	947	130	1167	1248	185	1482	78	97	165	107	279	285	62	1145	162	182	1255	130	204	214	979	1057	700	302	979	0	130	110	1352	17361	156	198	117	396	175	1080	107	940	81	399	185	220	94	331	84	146	149	957	175	107	159	272	931	117	1352	752	94	133
45	1083	237	26	126	230	65	39	340	710	418	68	97	402	159	29	101	152	191	1281	84	1044	110	42	6	52	195	788	707	220	97	1093	1018	1304	243	13	723	1304	224	130	198	1096	139	1686	81	104	237	146	136	42	52	1005	152	101	1323	101	152	75	282	1106	499	71	204	65	58	198	1067	17986	104	175	104	853	169	820	165	253	26	188	133	152	16	963	133	39	227	1141	162	107	162	162	1064	182	632	1294	185	120
123	227	146	152	45	175	81	39	26	272	175	224	113	292	175	107	0	110	49	558	0	619	91	269	6	26	191	49	107	45	130	175	412	1388	123	139	91	412	23	10	136	989	62	940	230	42	13	19	88	58	139	26	136	101	19	71	172	159	78	512	107	110	240	195	23	42	97	19994	16	156	162	201	143	139	230	49	156	36	191	126	162	820	110	45	101	545	156	42	175	78	285	75	68	253	71	32
182	191	246	285	58	230	139	182	311	149	370	117	195	736	143	120	172	188	220	649	165	104	214	175	295	269	243	126	224	243	58	139	104	1196	272	217	253	104	126	159	208	1320	220	516	353	246	149	253	195	107	133	263	256	195	214	178	182	175	113	269	201	130	149	94	165	311	298	22416	227	188	65	175	198	233	308	217	113	191	162	146	104	723	23	185	259	230	84	282	91	246	324	337	237	246	253	191
324	101	123	208	136	266	165	227	136	45	529	139	217	71	143	146	285	201	182	36	68	143	172	143	52	246	276	133	279	110	204	623	162	1307	97	217	175	201	13	211	230	246	217	979	204	259	224	188	279	126	259	259	227	156	263	175	88	133	188	130	81	110	178	146	237	201	230	22001	243	208	120	0	88	279	126	246	139	88	146	133	246	169	55	81	143	49	45	88	227	214	250	240	211	214	396	165
