# Supplementary material for: Complex chromosomal neighborhood effects determine the adaptive potential of a gene under selection
Source: eLife. 2017 Jul 25;6:e25100. doi: 10.7554/eLife.25100 (PMC5526668; doi:10.7554/eLife.25100)
Supplement: Source code 1. — DOI: http://dx.doi.org/10.7554/eLife.25100.039 [file elife-25100-code1.zip › Source Code/data/D-_.txt]

OD																																																																																															
																																																																																															
A1	A2	A3	A4	A5	A6	A7	A8	A9	A10	A11	A12	B1	B2	B3	B4	B5	B6	B7	B8	B9	B10	B11	B12	C1	C2	C3	C4	C5	C6	C7	C8	C9	C10	C11	C12	D1	D2	D3	D4	D5	D6	D7	D8	D9	D10	D11	D12	E1	E2	E3	E4	E5	E6	E7	E8	E9	E10	E11	E12	F1	F2	F3	F4	F5	F6	F7	F8	F9	F10	F11	F12	G1	G2	G3	G4	G5	G6	G7	G8	G9	G10	G11	G12	H1	H2	H3	H4	H5	H6	H7	H8	H9	H10	H11	H12
0.038	0.525	0.523	0.56	0.564	0.567	0.536	0.544	0.542	0.554	0.547	0.552	0.534	0.534	0.549	0.567	0.573	0.557	0.558	0.561	0.563	0.566	0.564	0.561	0.536	0.55	0.575	0.584	0.581	0.577	0.573	0.571	0.575	0.576	0.573	0.563	0.55	0.569	0.578	0.584	0.581	0.581	0.583	0.585	0.584	0.582	0.576	0.569	0.526	0.546	0.547	0.558	0.557	0.555	0.552	0.555	0.55	0.549	0.54	0.533	0.537	0.547	0.562	0.561	0.559	0.56	0.566	0.568	0.571	0.566	0.561	0.556	0.567	0.567	0.568	0.564	0.566	0.567	0.566	0.561	0.564	0.566	0.568	0.562	0.565	0.565	0.56	0.558	0.56	0.56	0.563	0.558	0.56	0.561	0.557	0.558
0.037	0.539	0.483	0.514	0.51	0.493	0.501	0.529	0.617	0.508	0.532	0.092	0.555	0.517	0.513	0.52	0.52	0.495	0.498	0.503	0.552	0.538	0.531	0.521	0.517	0.532	0.517	0.515	0.515	0.506	0.516	0.512	0.521	0.518	0.525	0.525	0.506	0.505	0.517	0.499	0.507	0.51	0.496	0.503	0.508	0.52	0.522	0.53	0.517	0.514	0.529	0.504	0.5	0.493	0.501	0.509	0.514	0.525	0.541	0.546	0.515	0.521	0.527	0.517	0.508	0.513	0.515	0.528	0.522	0.536	0.538	0.539	0.528	0.535	0.54	0.535	0.533	0.536	0.572	0.54	0.542	0.535	0.538	0.533	0.515	0.544	0.563	0.54	0.535	0.54	0.545	0.588	0.587	0.555	0.545	0.541
0.038	0.062	0.052	0.062	0.274	0.574	0.367	0.593	0.056	0.053	0.051	0.435	0.078	0.538	0.037	0.49	0.393	0.055	0.4	0.63	0.663	0.198	0.053	0.307	0.41	0.622	0.569	0.291	0.059	0.057	0.622	0.446	0.52	0.066	0.092	0.052	0.065	0.059	0.555	0.056	0.429	0.34	0.057	0.072	0.056	0.054	0.062	0.054	0.51	0.069	0.067	0.486	0.307	0.059	0.064	0.466	0.578	0.451	0.313	0.067	0.505	0.296	0.266	0.548	0.06	0.057	0.057	0.566	0.061	0.48	0.311	0.281	0.422	0.467	0.523	0.058	0.418	0.558	0.624	0.345	0.507	0.223	0.053	0.461	0.516	0.093	0.633	0.313	0.058	0.328	0.582	0.404	0.055	0.052	0.312	0.054
0.038	0.038	0.038	0.039	0.539	0.603	0.539	0.602	0.037	0.037	0.037	0.544	0.635	0.506	0.038	0.569	0.525	0.038	0.602	0.63	0.618	0.611	0.038	0.542	0.532	0.592	0.561	0.526	0.037	0.039	0.617	0.533	0.506	0.557	0.587	0.037	0.041	0.037	0.56	0.037	0.565	0.529	0.437	0.537	0.037	0.037	0.435	0.038	0.568	0.038	0.038	0.598	0.544	0.037	0.145	0.637	0.588	0.555	0.477	0.465	0.562	0.533	0.543	0.547	0.037	0.037	0.037	0.583	0.443	0.503	0.54	0.526	0.535	0.58	0.551	0.038	0.563	0.556	0.673	0.532	0.527	0.482	0.038	0.498	0.56	0.543	0.605	0.521	0.038	0.515	0.566	0.54	0.038	0.039	0.527	0.039
0.038	0.037	0.037	0.038	0.242	0.496	0.256	0.544	0.037	0.037	0.039	0.234	0.588	0.512	0.037	0.346	0.481	0.037	0.58	0.59	0.558	0.585	0.038	0.278	0.283	0.536	0.535	0.244	0.037	0.037	0.562	0.227	0.526	0.534	0.272	0.038	0.037	0.037	0.561	0.037	0.327	0.269	0.417	0.551	0.037	0.037	0.45	0.039	0.367	0.037	0.037	0.368	0.526	0.038	0.039	0.582	0.495	0.534	0.459	0.19	0.516	0.242	0.214	0.499	0.037	0.037	0.037	0.496	0.385	0.508	0.217	0.191	0.387	0.523	0.539	0.037	0.548	0.541	0.552	0.212	0.509	0.489	0.038	0.507	0.54	0.543	0.528	0.224	0.038	0.231	0.524	0.49	0.037	0.037	0.239	0.038
0.038	0.038	0.038	0.038	0.038	0.198	0.449	0.563	0.037	0.037	0.038	0.042	0.586	0.51	0.038	0.052	0.417	0.038	0.572	0.575	0.049	0.524	0.038	0.468	0.538	0.5	0.42	0.413	0.037	0.037	0.201	0.04	0.525	0.329	0.045	0.038	0.038	0.037	0.499	0.037	0.045	0.043	0.452	0.537	0.037	0.037	0.441	0.039	0.136	0.038	0.037	0.059	0.512	0.037	0.037	0.588	0.198	0.45	0.455	0.04	0.479	0.052	0.039	0.499	0.037	0.037	0.037	0.173	0.081	0.517	0.039	0.038	0.235	0.19	0.535	0.039	0.443	0.539	0.448	0.038	0.511	0.481	0.038	0.506	0.523	0.542	0.048	0.048	0.038	0.283	0.405	0.332	0.038	0.038	0.418	0.039
0.038	0.038	0.038	0.038	0.038	0.038	0.451	0.538	0.038	0.038	0.039	0.107	0.583	0.485	0.037	0.038	0.464	0.038	0.559	0.565	0.038	0.068	0.037	0.468	0.529	0.513	0.539	0.445	0.038	0.037	0.428	0.037	0.512	0.039	0.037	0.038	0.038	0.037	0.095	0.038	0.038	0.037	0.446	0.153	0.038	0.038	0.467	0.037	0.442	0.037	0.037	0.037	0.526	0.037	0.037	0.472	0.038	0.144	0.502	0.038	0.08	0.048	0.038	0.463	0.038	0.037	0.037	0.039	0.044	0.499	0.038	0.038	0.282	0.039	0.479	0.038	0.09	0.361	0.487	0.037	0.508	0.441	0.038	0.487	0.148	0.272	0.038	0.06	0.039	0.351	0.205	0.15	0.038	0.038	0.497	0.039
0.039	0.038	0.038	0.038	0.037	0.037	0.404	0.52	0.038	0.038	0.038	0.348	0.574	0.239	0.037	0.037	0.412	0.037	0.569	0.319	0.037	0.038	0.038	0.409	0.539	0.425	0.507	0.421	0.037	0.037	0.34	0.037	0.365	0.038	0.038	0.039	0.038	0.037	0.08	0.037	0.037	0.037	0.368	0.038	0.037	0.037	0.451	0.038	0.358	0.037	0.037	0.037	0.275	0.037	0.037	0.13	0.039	0.038	0.355	0.038	0.038	0.037	0.037	0.16	0.038	0.037	0.037	0.037	0.037	0.235	0.038	0.039	0.075	0.038	0.35	0.037	0.038	0.065	0.374	0.037	0.5	0.128	0.037	0.233	0.047	0.039	0.038	0.043	0.037	0.11	0.037	0.065	0.038	0.038	0.412	0.043
0.038	0.038	0.038	0.038	0.037	0.038	0.406	0.528	0.037	0.038	0.038	0.409	0.578	0.039	0.037	0.037	0.395	0.037	0.582	0.039	0.038	0.038	0.037	0.411	0.546	0.373	0.523	0.424	0.037	0.038	0.088	0.038	0.311	0.038	0.038	0.037	0.038	0.037	0.075	0.038	0.037	0.037	0.366	0.037	0.037	0.038	0.457	0.038	0.35	0.037	0.037	0.037	0.07	0.037	0.037	0.51	0.037	0.037	0.198	0.038	0.038	0.038	0.038	0.085	0.037	0.037	0.037	0.039	0.038	0.051	0.037	0.041	0.039	0.037	0.226	0.038	0.037	0.038	0.316	0.037	0.527	0.039	0.038	0.054	0.046	0.038	0.038	0.038	0.038	0.038	0.037	0.04	0.039	0.038	0.367	0.039
0.038	0.038	0.038	0.038	0.038	0.041	0.052	0.523	0.038	0.038	0.038	0.05	0.567	0.037	0.037	0.038	0.061	0.038	0.493	0.037	0.038	0.038	0.038	0.048	0.543	0.043	0.512	0.047	0.037	0.038	0.038	0.037	0.041	0.038	0.037	0.038	0.038	0.037	0.037	0.037	0.038	0.037	0.044	0.038	0.037	0.038	0.051	0.039	0.045	0.038	0.038	0.037	0.037	0.037	0.037	0.459	0.037	0.039	0.394	0.04	0.037	0.037	0.037	0.043	0.038	0.038	0.037	0.037	0.038	0.038	0.038	0.039	0.038	0.038	0.038	0.037	0.037	0.037	0.04	0.037	0.511	0.038	0.038	0.037	0.038	0.038	0.038	0.038	0.038	0.038	0.037	0.037	0.037	0.039	0.047	0.038
																																																																																															
YFP																																																																																															
																																																																																															
A1	A2	A3	A4	A5	A6	A7	A8	A9	A10	A11	A12	B1	B2	B3	B4	B5	B6	B7	B8	B9	B10	B11	B12	C1	C2	C3	C4	C5	C6	C7	C8	C9	C10	C11	C12	D1	D2	D3	D4	D5	D6	D7	D8	D9	D10	D11	D12	E1	E2	E3	E4	E5	E6	E7	E8	E9	E10	E11	E12	F1	F2	F3	F4	F5	F6	F7	F8	F9	F10	F11	F12	G1	G2	G3	G4	G5	G6	G7	G8	G9	G10	G11	G12	H1	H2	H3	H4	H5	H6	H7	H8	H9	H10	H11	H12
499	1533	1694	1948	2116	1752	1723	1614	1681	1862	1910	1974	1923	1585	1378	2148	1839	1939	1717	1929	1678	1684	1539	1913	1765	1829	1671	1539	2035	1742	1556	1626	1919	1884	1816	1762	1849	1997	1807	1810	1936	1681	1581	1498	1804	2039	1784	1746	1797	1775	1729	1723	1923	1691	1646	1572	1990	1720	1929	1820	1733	1813	1945	1804	1681	1910	1910	1749	1884	1681	1977	1694	1804	1713	1984	2071	1836	1771	1694	1787	2048	1890	2010	1939	1791	1948	1965	1916	1936	1862	1678	1913	1478	1742	1833	1816
570	1262	1188	1243	1601	1333	1176	1675	1359	1205	1556	522	1378	1578	1317	1543	1459	1169	1346	1250	1578	1314	1311	1391	1404	1733	1176	1282	1105	1366	1488	1469	1424	1549	1359	1211	1585	1349	1607	1356	1349	1443	1353	1291	1372	1459	1262	1308	1417	1494	1375	1217	1217	1269	1308	1240	1308	1398	1166	1462	1369	1105	1395	1469	1427	1298	1279	1533	1275	1597	1205	1246	1282	1462	1559	1378	1404	1572	1694	1346	1378	1520	1233	1481	1456	1440	1311	1343	1478	1546	1443	1594	1671	1527	1308	1404
174	535	496	560	647	2857	1330	3597	506	451	254	1269	525	4428	496	1874	1195	367	1456	2329	3475	850	354	1005	1398	3449	1858	702	409	319	3240	1562	3614	451	641	435	464	483	3266	512	1533	1118	396	586	406	502	480	380	1845	512	496	1820	963	332	473	1449	2940	1742	1079	519	1871	895	760	3417	303	667	409	2831	283	2821	1043	905	1205	1742	2602	383	1800	3427	4019	1053	10280	1024	654	3018	2274	618	3366	1166	506	960	2499	1501	473	557	1150	548
490	383	325	209	2000	3237	2235	3504	544	325	399	2609	2145	4068	290	2528	3224	473	3195	2812	3762	2754	338	2673	2403	3929	3150	2770	332	609	4090	2876	3971	2502	2138	341	461	531	3320	422	2686	2393	5111	3147	383	254	4354	473	2483	312	499	2583	3069	254	622	2329	3053	3143	4406	1775	2364	2470	2145	3440	528	486	509	3011	1404	4023	2702	2605	2583	2651	3539	296	3243	3530	4106	2451	11349	3585	390	4235	2937	3646	4035	2432	535	2412	2963	2490	409	473	2354	300
306	341	357	258	853	2918	960	2783	544	0	509	1014	3047	3874	196	1166	4193	364	2680	2477	2309	2580	306	1127	1233	3726	3060	824	335	438	2712	786	3585	2403	689	438	403	287	2963	332	1079	773	4734	2795	428	406	4039	309	1491	399	364	1507	4074	438	309	2705	2113	3098	4251	1060	2258	870	680	4171	406	225	325	2084	1452	4048	657	519	1452	2261	3330	480	3230	3156	2316	647	9723	3581	335	3581	3208	3440	2209	921	519	808	2551	1926	277	438	783	393
377	306	306	242	361	1008	4296	5124	425	499	432	386	4135	4177	303	461	5691	473	3346	2779	451	1878	267	4886	4525	5047	1591	3581	332	506	928	425	4570	1262	319	354	396	229	2757	451	345	428	5214	3140	370	493	4432	367	928	419	184	341	4380	367	296	2754	802	2425	5021	280	2061	335	432	4319	374	473	316	692	596	4380	461	406	1465	1150	3800	377	2287	3752	3401	332	10357	4081	357	4483	3269	3620	364	357	531	1114	2155	1288	248	432	3308	596
412	267	386	406	213	477	5205	5134	386	403	322	918	4222	3858	444	464	5137	274	3156	2818	206	647	319	5066	5610	4531	5205	4773	348	264	2412	361	4332	222	354	448	319	483	548	348	264	464	4857	837	499	364	4406	325	5462	322	377	457	4300	473	283	2145	406	786	4947	399	602	261	271	3578	461	448	357	238	303	3456	245	470	2776	541	3607	390	663	1855	4151	461	9089	3166	361	4238	824	1578	203	509	457	1845	773	886	367	232	5253	377
296	390	261	419	412	174	4364	5101	396	254	403	3111	5581	1317	380	267	4834	441	3134	2335	306	335	357	4512	5713	3755	5852	4019	316	399	1958	316	2670	158	209	277	303	219	876	361	354	467	3662	213	573	148	4696	267	3910	441	293	335	1781	412	277	1079	271	367	2860	396	367	325	306	1011	473	332	277	238	370	1362	444	158	509	464	2335	438	145	354	3040	287	8605	696	493	1462	290	300	448	348	335	734	209	731	351	251	3572	329
551	647	670	454	609	712	4322	5443	680	628	625	4180	6654	457	528	364	3923	535	3926	377	438	631	415	3723	7211	2770	6293	3775	444	493	979	399	2035	461	519	544	586	454	699	393	406	496	3378	506	615	467	4538	531	4132	570	567	470	612	380	560	6506	390	383	1536	477	444	435	335	628	438	461	593	576	422	702	312	341	551	602	1668	573	486	605	2380	432	9878	454	367	634	573	473	625	428	406	667	638	625	457	554	2377	502
361	312	399	306	605	605	403	4090	377	512	338	329	6979	531	625	448	747	412	4148	261	396	490	193	544	9279	374	5333	390	451	441	409	551	576	290	438	312	506	444	560	441	451	277	412	564	425	499	612	428	399	277	583	335	261	386	438	5359	651	525	6805	409	399	377	332	470	609	506	522	425	316	422	335	451	586	496	354	567	155	345	502	541	7176	519	377	403	287	522	480	483	303	622	541	235	522	480	496	403
																																																																																															
CFP																																																																																															
																																																																																															
A1	A2	A3	A4	A5	A6	A7	A8	A9	A10	A11	A12	B1	B2	B3	B4	B5	B6	B7	B8	B9	B10	B11	B12	C1	C2	C3	C4	C5	C6	C7	C8	C9	C10	C11	C12	D1	D2	D3	D4	D5	D6	D7	D8	D9	D10	D11	D12	E1	E2	E3	E4	E5	E6	E7	E8	E9	E10	E11	E12	F1	F2	F3	F4	F5	F6	F7	F8	F9	F10	F11	F12	G1	G2	G3	G4	G5	G6	G7	G8	G9	G10	G11	G12	H1	H2	H3	H4	H5	H6	H7	H8	H9	H10	H11	H12
315	1673	1527	1550	1608	1725	1826	1676	1751	1796	1621	1816	1744	1641	1501	1803	1553	1647	1459	1637	1796	1556	1715	1641	1560	1534	1790	1573	1621	1556	1547	1634	1780	1641	1660	1774	1501	1706	1511	1628	1605	1501	1605	1488	1573	1641	1676	1676	1757	1621	1770	1667	1576	1715	1527	1719	1650	1809	1599	1796	1803	1725	1712	1563	1748	1505	1660	1599	1667	1735	1777	1693	1683	1621	1819	1634	1754	1809	1586	1680	1699	1732	1608	1543	1686	1832	1757	1735	1806	1754	1780	1706	1657	1890	1800	1709
120	1323	1372	1336	1320	1281	1323	1261	1615	1310	1248	347	1307	1190	1304	1297	1342	1291	1148	1294	1475	1287	1219	1239	1326	1294	1375	1368	1294	1368	1216	1258	1336	1252	1417	1300	1284	1388	1359	1268	1352	1239	1326	1427	1209	1346	1329	1291	1252	1291	1284	1310	1122	1385	1342	1151	1252	1329	1200	1433	1226	1346	1346	1407	1375	1307	1216	1258	1184	1252	1346	1297	1378	1333	1213	1265	1352	1307	1274	1232	1372	1232	1375	1339	1417	1388	1443	1456	1518	1294	1284	1423	1543	1372	1411	1530
133	149	169	279	736	1368	905	1556	81	292	243	1018	204	1329	295	1265	947	101	781	1595	1744	532	139	726	1060	1612	1372	610	311	224	1540	989	1216	250	428	182	227	143	1362	204	1067	843	120	156	101	195	282	52	1112	130	256	1067	665	256	237	1054	1469	1038	548	217	1148	704	454	1414	305	94	162	1443	185	1122	856	817	1051	1112	992	298	885	1336	1602	820	1449	574	246	1242	1265	266	1573	785	334	791	1287	960	81	97	846	224
237	162	156	243	1625	1511	1563	1680	237	62	130	1754	4316	1404	84	1725	1482	126	1644	1719	1826	1547	165	1615	1527	1650	1514	1615	182	178	1764	1686	1427	1287	1472	211	263	240	1608	204	1673	1508	1083	1235	126	65	1122	62	1553	130	149	1676	1543	208	370	1910	1625	1423	1479	982	1835	1427	1579	1407	88	201	81	1602	966	1534	1501	1508	1628	1543	1433	130	1673	1459	1793	1582	1748	1385	117	1592	1774	1625	1864	1527	220	1605	1667	1722	165	347	1615	81
91	91	71	139	496	1281	454	1508	133	49	272	496	5321	1232	78	623	1128	0	1595	1650	1258	1475	78	577	681	1433	1255	486	101	94	1469	516	1278	999	522	75	29	191	1271	113	707	629	1148	1226	146	253	1209	91	846	188	91	882	1057	204	101	1550	1115	1268	1219	422	1553	603	438	1226	198	65	188	1093	853	1255	386	402	700	1226	1339	42	1261	1346	1423	535	1433	1135	117	1352	1475	1326	1190	522	23	642	1083	1196	81	175	373	58
123	110	169	0	97	603	1349	1589	88	178	285	289	8022	1566	81	237	1608	101	1803	1514	191	1151	139	1401	5182	1446	1002	999	117	204	626	263	1589	700	201	201	117	62	1265	272	246	276	1547	1248	71	178	1479	172	379	149	126	39	1456	62	204	1423	460	1028	1621	156	1715	107	0	1336	373	253	146	447	233	1618	117	84	548	516	1540	91	1132	1540	1316	227	1602	1407	126	1702	1479	1673	162	172	162	655	1054	804	208	237	1067	78
104	159	169	97	191	126	1274	1783	178	117	84	402	10558	1381	195	214	1469	233	1722	1294	65	214	169	1414	6012	1543	1436	1394	110	156	1060	75	1381	94	136	62	178	188	201	139	0	250	1326	327	120	58	1436	175	1540	0	52	243	1300	94	139	992	101	392	1355	75	208	133	130	1180	126	230	97	178	42	1540	188	185	817	175	1281	159	230	804	1579	97	1618	1226	133	1492	451	616	91	253	75	934	370	386	237	165	1459	26
233	117	32	143	133	62	1316	1793	130	172	172	976	11647	535	133	16	1524	26	1582	723	224	143	45	1362	6589	1196	1754	1268	71	84	694	107	830	81	55	107	104	211	259	178	259	101	1070	0	188	133	1498	81	1333	36	110	123	717	58	188	282	146	101	905	178	107	182	16	353	182	13	188	13	3	525	10	130	224	178	850	78	178	143	1164	269	1650	431	110	558	107	139	227	175	133	334	68	217	55	97	1060	58
120	113	191	224	165	246	1326	1848	146	276	220	1255	13434	324	133	204	1336	198	1475	156	152	243	269	1141	8106	963	1741	1291	78	198	285	227	736	162	289	217	220	298	347	263	139	285	1021	78	120	282	1511	253	1102	246	165	146	318	149	55	1381	263	246	460	156	191	149	113	243	292	188	110	195	331	263	253	178	279	139	652	191	289	256	940	188	1764	214	185	146	259	285	217	123	110	81	178	295	133	94	986	220
289	169	45	81	130	272	201	1329	246	107	269	292	12007	139	159	120	259	126	1307	182	272	104	130	182	8392	302	1417	240	136	250	201	253	0	101	172	130	133	19	169	208	178	198	97	282	136	120	227	198	133	65	172	143	113	279	143	1498	133	178	1501	65	162	172	165	246	91	240	136	101	136	237	75	143	123	68	259	62	110	295	130	75	1505	120	123	94	198	55	58	139	143	117	263	136	285	220	208	311
