# Supplementary material for: Complex chromosomal neighborhood effects determine the adaptive potential of a gene under selection
Source: eLife. 2017 Jul 25;6:e25100. doi: 10.7554/eLife.25100 (PMC5526668; doi:10.7554/eLife.25100)
Supplement: Source code 1. — DOI: http://dx.doi.org/10.7554/eLife.25100.039 [file elife-25100-code1.zip › Source Code/data/D2_.txt]

OD
A1	A2	A3	A4	A5	A6	A7	A8	A9	A10	A11	A12	B1	B2	B3	B4	B5	B6	B7	B8	B9	B10	B11	B12	C1	C2	C3	C4	C5	C6	C7	C8	C9	C10	C11	C12	D1	D2	D3	D4	D5	D6	D7	D8	D9	D10	D11	D12	E1	E2
0.037	0.621	0.619	0.622	0.613	0.614	0.614	0.618	0.609	0.611	0.613	0.624	0.619	0.618	0.623	0.618	0.625	0.608	0.607	0.635	0.629	0.632	0.613	0.622	0.614	0.619	0.631	0.647	0.641	0.636	0.624	0.644	0.632	0.640	0.625	0.624	0.610	0.626	0.641	0.641	0.646	0.640	0.620	0.642	0.626	0.629	0.612	0.619	0.613	0.632
0.038	0.367	0.317	0.627	0.409	0.331	0.339	0.344	0.411	0.395	0.394	0.444	0.295	0.384	0.432	0.393	0.431	0.466	0.436	0.379	0.626	0.474	0.378	0.326	0.338	0.368	0.389	0.394	0.406	0.373	0.356	0.381	0.499	0.371	0.348	0.333	0.353	0.623	0.411	0.384	0.430	0.663	0.384	0.393	0.481	0.411	0.531	0.322	0.306	0.379
0.038	0.059	0.077	0.640	0.680	0.044	0.056	0.061	0.070	0.667	0.642	0.436	0.051	0.068	0.104	0.069	0.074	0.667	0.639	0.061	0.617	0.549	0.055	0.553	0.066	0.498	0.295	0.074	0.054	0.055	0.059	0.055	0.540	0.055	0.043	0.656	0.060	0.627	0.060	0.060	0.465	0.580	0.178	0.060	0.650	0.121	0.603	0.053	0.056	0.068
0.038	0.043	0.039	0.436	0.598	0.039	0.039	0.238	0.039	0.599	0.612	0.401	0.038	0.075	0.095	0.036	0.047	0.642	0.576	0.044	0.539	0.415	0.039	0.542	0.038	0.703	0.527	0.500	0.038	0.596	0.039	0.038	0.488	0.037	0.036	0.618	0.039	0.470	0.039	0.038	0.419	0.710	0.530	0.038	0.609	0.050	0.488	0.343	0.040	0.038
0.036	0.037	0.037	0.545	0.554	0.038	0.037	0.225	0.039	0.578	0.607	0.650	0.037	0.125	0.041	0.039	0.040	0.373	0.575	0.038	0.551	0.519	0.039	0.520	0.039	0.646	0.501	0.621	0.038	0.537	0.038	0.039	0.497	0.038	0.038	0.516	0.039	0.552	0.038	0.038	0.437	0.526	0.315	0.037	0.615	0.040	0.613	0.298	0.039	0.037
0.037	0.037	0.037	0.491	0.504	0.039	0.038	0.320	0.039	0.516	0.409	0.439	0.038	0.281	0.040	0.038	0.039	0.460	0.563	0.039	0.478	0.463	0.038	0.490	0.038	0.652	0.472	0.582	0.038	0.475	0.038	0.039	0.445	0.038	0.039	0.471	0.039	0.432	0.041	0.039	0.376	0.464	0.052	0.039	0.610	0.039	0.535	0.096	0.037	0.037
0.037	0.037	0.038	0.491	0.502	0.038	0.038	0.285	0.039	0.530	0.191	0.077	0.038	0.136	0.038	0.039	0.038	0.496	0.535	0.038	0.528	0.480	0.039	0.558	0.040	0.418	0.078	0.315	0.039	0.479	0.039	0.038	0.487	0.039	0.038	0.499	0.040	0.451	0.038	0.038	0.316	0.494	0.040	0.039	0.742	0.039	0.464	0.041	0.037	0.037
0.039	0.039	0.039	0.118	0.405	0.040	0.038	0.072	0.039	0.099	0.346	0.041	0.039	0.165	0.039	0.039	0.039	0.413	0.073	0.039	0.178	0.041	0.039	0.144	0.040	0.588	0.039	0.041	0.040	0.335	0.039	0.040	0.094	0.040	0.039	0.444	0.041	0.278	0.039	0.039	0.078	0.448	0.039	0.039	0.531	0.041	0.042	0.039	0.037	0.037
0.038	0.039	0.039	0.039	0.356	0.039	0.039	0.040	0.040	0.039	0.306	0.040	0.039	0.660	0.038	0.038	0.039	0.075	0.040	0.040	0.049	0.039	0.039	0.041	0.040	0.438	0.040	0.039	0.040	0.361	0.038	0.039	0.194	0.039	0.040	0.407	0.040	0.280	0.038	0.039	0.040	0.394	0.038	0.039	0.475	0.040	0.039	0.039	0.039	0.039
0.040	0.040	0.037	0.040	0.377	0.043	0.039	0.040	0.037	0.040	0.379	0.042	0.039	0.673	0.040	0.040	0.040	0.038	0.038	0.039	0.039	0.040	0.039	0.040	0.039	0.528	0.040	0.039	0.038	0.740	0.039	0.039	0.232	0.039	0.039	0.620	0.040	0.057	0.041	0.041	0.038	0.757	0.039	0.041	0.535	0.041	0.039	0.039	0.040	0.039
YFP
A1	A2	A3	A4	A5	A6	A7	A8	A9	A10	A11	A12	B1	B2	B3	B4	B5	B6	B7	B8	B9	B10	B11	B12	C1	C2	C3	C4	C5	C6	C7	C8	C9	C10	C11	C12	D1	D2	D3	D4	D5	D6	D7	D8	D9	D10	D11	D12	E1	E2
497	1183	1101	1124	1113	1213	1163	1174	1315	1236	1136	1202	1079	1124	1112	1142	1203	1120	1175	1138	1125	1268	1117	1253	1166	1021	1071	1148	1364	1148	1241	1245	1281	1197	929	1046	1075	1021	1071	1196	1218	1202	1053	1204	1076	1219	1118	1248	974	1163
519	666	749	2552	1033	697	737	693	668	884	830	928	687	641	885	816	748	978	827	688	2402	1402	761	685	828	700	849	594	759	759	666	694	2491	786	691	798	670	2128	821	776	1178	23443	755	700	1143	779	1909	712	797	737
427	407	391	2707	4696	429	547	395	490	2220	1406	1177	495	468	484	548	523	1566	2385	458	3333	2868	550	2909	528	1256	830	394	507	547	444	520	4959	414	364	1523	497	3367	473	400	3947	25346	554	456	1870	611	2420	437	536	406
439	457	365	2095	3677	389	422	635	281	2410	1728	1618	345	481	486	425	417	1817	2615	448	3497	2586	371	3460	452	2404	1689	1072	454	20681	364	366	4280	327	451	1749	363	3405	402	382	3665	24528	1133	392	2068	373	1953	887	536	423
414	331	410	2438	6016	450	448	783	393	3300	1956	2470	409	506	325	450	368	1851	2961	354	3590	3313	311	3472	510	2577	1850	2605	430	24128	404	348	4605	428	532	2414	433	4301	394	410	3933	25532	1163	382	2233	491	2407	1011	514	340
506	395	304	2530	5689	449	443	1308	463	3243	1387	1998	281	1138	395	374	396	2602	3009	369	3100	2970	377	3202	552	2639	1568	2451	423	14673	438	506	3373	430	424	4483	382	3801	455	356	2623	14487	429	492	3444	543	2897	594	478	413
351	443	359	2775	9527	389	505	1441	474	4117	1078	556	420	781	299	360	419	4321	3898	413	3484	4046	411	4172	367	2148	410	1484	415	25724	381	442	4807	488	420	12793	450	4949	321	373	2437	27095	330	427	5406	443	2380	360	333	245
359	387	473	1015	7672	464	414	710	461	924	2621	455	507	1574	452	450	499	3672	664	455	1164	517	439	936	398	9746	421	439	479	16641	445	434	951	503	425	11533	534	3016	516	380	811	21957	478	466	5645	484	469	492	515	593
490	463	532	502	7027	515	631	427	587	550	4757	440	550	4860	548	452	510	1027	532	551	627	453	603	506	580	11823	683	479	570	10626	619	507	1500	445	615	10874	525	2862	546	526	642	12136	515	582	4884	463	630	540	559	575
485	563	514	635	9462	523	536	498	620	646	6579	593	492	15383	450	548	467	560	524	640	548	612	595	410	541	19409	513	552	586	20643	445	500	2367	586	524	25152	549	668	580	518	487	21609	520	503	5722	497	565	597	453	671
CFP
A1	A2	A3	A4	A5	A6	A7	A8	A9	A10	A11	A12	B1	B2	B3	B4	B5	B6	B7	B8	B9	B10	B11	B12	C1	C2	C3	C4	C5	C6	C7	C8	C9	C10	C11	C12	D1	D2	D3	D4	D5	D6	D7	D8	D9	D10	D11	D12	E1	E2
146	1589	1512	1507	1488	1483	1473	1501	1472	1485	1529	1632	1554	1518	1528	1463	1459	1453	1469	1426	1408	1479	1487	1549	1554	1495	1510	1435	1423	1471	1469	1462	1456	1454	1450	1595	1611	1430	1472	1452	1480	1447	1457	1422	1473	1467	1440	1554	1529	1533
164	822	745	1385	878	935	938	913	1071	1055	1048	1676	804	1093	1063	1036	1143	1080	898	1133	1026	1197	1202	970	908	1006	1096	1143	1101	1075	1127	1142	989	1139	1093	1067	1002	1295	1131	1158	1100	1467	1078	1141	1017	1120	1373	1009	862	1084
99	159	202	1407	1521	168	154	199	200	1330	1428	801	195	200	228	204	221	1298	1259	172	1107	1198	181	1075	187	914	506	186	159	188	169	169	1047	223	148	1329	172	1377	178	195	1005	1521	711	185	1186	291	1504	136	169	207
98	158	145	1141	1227	91	122	589	113	1294	1328	1030	148	217	248	134	146	1243	1185	122	1096	975	137	1162	123	1363	1108	783	117	1320	149	123	933	120	150	1281	133	1030	113	126	954	1494	2948	112	1067	164	1185	357	123	103
138	147	154	1384	1366	100	123	623	108	1293	1451	1459	150	357	115	151	96	900	1283	100	1186	1253	103	1279	131	1365	1158	1325	146	1457	122	96	1103	113	142	1357	74	1230	92	112	1123	1486	2373	115	1385	107	1348	489	108	152
176	145	139	1247	1268	126	133	832	134	1148	1125	1456	152	809	120	100	149	1045	1254	108	1088	1153	102	1123	140	1330	1379	1297	133	1262	123	124	1090	142	144	1262	150	1048	138	129	1021	1212	275	132	1277	138	1416	252	129	154
155	142	108	1493	1464	128	146	887	112	1294	657	228	122	490	138	124	143	1353	1334	137	1358	1244	159	1477	142	1194	247	885	96	1632	141	159	1162	144	147	1497	170	1270	142	138	835	1597	143	172	1521	107	1580	143	175	161
114	186	150	433	1160	146	160	243	141	287	1162	166	166	1048	134	154	150	1122	220	144	544	139	142	317	156	1237	154	146	135	1203	148	146	237	139	143	1337	135	898	171	138	226	1437	187	159	1438	159	160	131	165	162
199	244	226	188	1151	200	188	192	199	218	1544	182	198	3416	175	185	194	278	193	203	249	204	177	209	177	1259	213	163	198	1237	202	195	548	196	183	1336	179	1227	205	205	195	1339	195	185	1582	186	201	186	168	188
227	190	217	185	1295	193	198	184	203	140	1639	198	204	9873	195	158	182	217	176	168	184	198	179	177	225	1328	180	143	164	1839	173	194	695	184	168	1626	154	273	180	206	188	1879	171	179	1472	172	186	150	194	191
[truncated: 46 more columns]
