# Supplementary material for: Complex chromosomal neighborhood effects determine the adaptive potential of a gene under selection
Source: eLife. 2017 Jul 25;6:e25100. doi: 10.7554/eLife.25100 (PMC5526668; doi:10.7554/eLife.25100)
Supplement: Source code 1. — DOI: http://dx.doi.org/10.7554/eLife.25100.039 [file elife-25100-code1.zip › Source Code/data/D3_.txt]

OD
A1	A2	A3	A4	A5	A6	A7	A8	A9	A10	A11	A12	B1	B2	B3	B4	B5	B6	B7	B8	B9	B10	B11	B12	C1	C2	C3	C4	C5	C6	C7	C8	C9	C10	C11	C12	D1	D2	D3	D4	D5	D6	D7	D8	D9	D10	D11	D12	E1	E2
0.037	0.440	0.436	0.447	0.414	0.421	0.411	0.407	0.415	0.411	0.410	0.417	0.449	0.427	0.445	0.439	0.436	0.446	0.423	0.425	0.422	0.435	0.430	0.428	0.449	0.459	0.461	0.462	0.458	0.439	0.434	0.468	0.446	0.443	0.424	0.429	0.463	0.451	0.475	0.476	0.450	0.496	0.512	0.453	0.484	0.479	0.452	0.409	0.433	0.436
0.036	0.357	0.390	0.340	0.312	0.330	0.326	0.342	0.340	0.342	0.358	0.370	0.312	0.322	0.332	0.358	0.364	0.436	0.383	0.413	0.412	0.347	0.370	0.401	0.269	0.313	0.320	0.316	0.329	0.317	0.363	0.386	0.363	0.352	0.340	0.322	0.305	0.308	0.334	0.346	0.345	0.335	0.327	0.350	0.321	0.322	0.403	0.289	0.263	0.252
0.037	0.526	0.639	0.442	0.507	0.163	0.550	0.514	0.095	0.654	0.192	0.227	0.084	0.090	0.613	0.128	0.097	0.194	0.083	0.539	0.282	0.609	0.087	0.611	0.444	0.059	0.083	0.570	0.121	0.124	0.535	0.251	0.067	0.119	0.098	0.098	0.453	0.071	0.083	0.684	0.314	0.555	0.138	0.088	0.070	0.102	0.680	0.067	0.809	0.095
0.036	0.500	0.527	0.467	0.499	0.445	0.487	0.438	0.390	0.475	0.515	0.432	0.041	0.196	0.534	0.038	0.038	0.453	0.039	0.459	0.541	0.527	0.045	0.504	0.504	0.042	0.039	0.531	0.404	0.427	0.562	0.489	0.039	0.283	0.524	0.056	0.453	0.038	0.061	0.599	0.494	0.569	0.573	0.040	0.039	0.077	0.650	0.040	0.593	0.038
0.038	0.500	0.577	0.538	0.571	0.522	0.576	0.538	0.415	0.572	0.308	0.590	0.037	0.115	0.627	0.039	0.038	0.590	0.037	0.588	0.560	0.670	0.039	0.607	0.650	0.038	0.039	0.519	0.550	0.376	0.607	0.635	0.039	0.565	0.662	0.040	0.567	0.039	0.048	0.592	0.452	0.451	0.618	0.039	0.038	0.046	0.658	0.037	0.650	0.039
0.037	0.460	0.418	0.499	0.559	0.493	0.470	0.496	0.562	0.404	0.049	0.400	0.036	0.297	0.512	0.037	0.038	0.486	0.037	0.632	0.532	0.509	0.038	0.643	0.289	0.038	0.039	0.509	0.356	0.369	0.432	0.618	0.039	0.183	0.552	0.037	0.593	0.038	0.039	0.558	0.360	0.149	0.471	0.039	0.038	0.037	0.275	0.038	0.524	0.038
0.038	0.396	0.110	0.391	0.419	0.371	0.063	0.403	0.601	0.065	0.038	0.229	0.038	0.041	0.558	0.037	0.039	0.061	0.038	0.337	0.500	0.522	0.039	0.396	0.045	0.039	0.038	0.525	0.866	0.058	0.501	0.159	0.038	0.049	0.071	0.037	0.295	0.039	0.038	0.262	0.072	0.060	0.397	0.041	0.039	0.038	0.049	0.039	0.314	0.038
0.038	0.653	0.046	0.054	0.055	0.052	0.039	0.049	0.521	0.040	0.039	0.255	0.039	0.039	0.584	0.039	0.040	0.039	0.039	0.041	0.456	0.469	0.039	0.537	0.038	0.039	0.040	0.264	0.804	0.039	0.292	0.040	0.039	0.040	0.039	0.038	0.042	0.040	0.040	0.042	0.038	0.038	0.642	0.040	0.039	0.040	0.038	0.039	0.048	0.038
0.038	0.353	0.605	0.039	0.144	0.040	0.040	0.061	0.448	0.040	0.040	0.041	0.039	0.038	0.400	0.038	0.040	0.039	0.037	0.038	0.429	0.419	0.039	0.371	0.037	0.040	0.039	0.289	0.427	0.038	0.112	0.040	0.040	0.039	0.039	0.038	0.040	0.040	0.039	0.039	0.039	0.037	0.431	0.040	0.040	0.039	0.039	0.040	0.040	0.039
0.039	0.429	0.608	0.040	0.147	0.039	0.040	0.039	0.513	0.038	0.039	0.040	0.039	0.039	0.487	0.039	0.040	0.039	0.040	0.039	0.612	0.610	0.040	0.580	0.040	0.039	0.039	0.071	0.593	0.039	0.045	0.039	0.039	0.039	0.039	0.040	0.039	0.038	0.038	0.040	0.039	0.038	0.587	0.038	0.038	0.041	0.039	0.038	0.040	0.040
YFP
A1	A2	A3	A4	A5	A6	A7	A8	A9	A10	A11	A12	B1	B2	B3	B4	B5	B6	B7	B8	B9	B10	B11	B12	C1	C2	C3	C4	C5	C6	C7	C8	C9	C10	C11	C12	D1	D2	D3	D4	D5	D6	D7	D8	D9	D10	D11	D12	E1	E2
436	1157	947	937	1038	919	1085	1040	1035	1078	858	1006	1082	971	1121	927	1098	1047	1073	1089	1002	915	957	977	870	1016	995	966	1029	1071	1044	996	1098	858	949	979	1089	1016	988	1123	914	996	1037	1113	1035	1116	961	960	1035	1066
462	1104	1241	1235	1149	1151	1092	1239	1149	1158	1178	1319	1018	1205	1214	1247	1212	1186	1284	1335	1298	1182	1120	1128	932	971	1219	1324	1176	1058	1290	1359	1045	1148	1238	1081	1049	1294	1187	1233	1071	1049	926	1142	972	887	1425	1036	1251	1176
460	4669	2117	1376	1480	563	1554	1665	546	1728	673	645	560	610	1618	569	585	544	653	1757	797	1410	596	1881	1190	404	488	1309	528	670	1346	799	533	565	383	486	1288	563	486	2131	1339	1072	472	516	450	463	2227	407	2531	576
442	5205	2171	2093	2027	1608	2069	2144	952	1949	1194	1644	394	680	1788	383	406	1433	367	2817	1632	1642	463	2216	1931	450	477	1739	1124	4592	1667	1842	393	790	2019	439	1823	379	448	2454	3168	2361	1893	465	455	592	2561	488	2609	441
454	4333	2301	2422	2618	2672	2300	2819	1318	2156	768	2110	403	523	2034	529	383	2147	411	3190	1494	2182	445	2216	2402	382	476	1851	1702	3945	2109	2326	509	2232	2498	359	2083	436	346	2426	3141	1619	2585	353	366	521	2619	437	3001	451
476	4853	1684	2401	2483	3244	1960	2237	5456	1518	453	1673	502	856	2600	455	410	1866	462	3049	30143	2201	456	2793	1062	411	450	2967	1239	3628	2152	2277	417	748	2314	342	2484	372	402	2391	2108	693	2292	523	395	403	1070	413	3220	453
447	3730	698	2287	2409	2496	561	2909	9592	618	332	1380	477	405	27701	421	363	488	372	2006	41911	3543	425	2792	406	417	420	4459	12932	620	1891	944	426	590	598	427	1428	429	443	1152	768	685	3341	445	462	405	380	276	2093	413
494	4968	524	624	546	527	483	469	12222	477	439	2563	604	398	54655	375	439	486	461	429	35471	6551	486	4872	382	424	479	3368	19243	477	1524	350	429	412	491	524	401	425	411	416	552	389	6552	453	486	422	432	453	452	515
420	3650	15037	605	1414	496	568	602	15521	515	454	482	614	578	28868	556	783	545	624	614	31180	7586	457	5458	742	652	581	2117	15294	679	858	588	586	654	450	650	606	554	536	489	635	661	6448	553	492	477	560	397	517	618
526	2642	22404	559	1294	568	562	461	21202	626	486	576	523	521	33451	442	548	538	515	504	23782	9457	435	7324	549	518	536	949	20018	425	502	587	548	454	549	661	440	522	497	459	620	567	8113	553	473	430	403	412	420	553
CFP
A1	A2	A3	A4	A5	A6	A7	A8	A9	A10	A11	A12	B1	B2	B3	B4	B5	B6	B7	B8	B9	B10	B11	B12	C1	C2	C3	C4	C5	C6	C7	C8	C9	C10	C11	C12	D1	D2	D3	D4	D5	D6	D7	D8	D9	D10	D11	D12	E1	E2
144	1379	1380	1317	1344	1310	1286	1278	1263	1328	1261	1359	1428	1376	1342	1296	1297	1276	1265	1213	1205	1309	1269	1304	1392	1353	1313	1309	1352	1299	1247	1240	1254	1301	1263	1330	1475	1354	1345	1330	1293	1323	1292	1285	1271	1287	1292	1293	1378	1342
163	1238	1199	1283	1256	1261	1232	1188	1168	1237	1213	1370	1348	1335	1267	1242	1275	1198	1247	1201	1322	1203	1193	1162	1273	1264	1322	1308	1222	1319	1272	1215	1240	1228	1128	1241	1331	1262	1310	1315	1236	1319	1254	1302	1279	1225	1034	1373	1254	1247
170	1346	1344	829	869	413	940	869	261	1131	409	470	257	236	1186	251	233	423	218	835	522	1266	225	1235	759	166	212	898	269	271	1163	444	170	294	258	289	708	209	217	1272	594	983	326	231	173	238	1322	176	1469	304
99	1347	1245	1114	1170	1028	1195	1085	681	1139	1073	1078	120	428	1261	121	106	1019	113	1092	1182	1189	138	1214	1148	172	137	1128	833	977	1281	1106	124	557	1128	163	1139	123	168	1301	1010	1238	1276	122	122	189	1283	134	1392	110
126	1263	1346	1251	1334	1332	1283	1186	805	1271	836	1438	125	228	1432	102	142	1309	107	1244	1141	1288	118	1327	1389	114	123	1185	1228	1028	1155	1359	109	1250	1332	106	1319	167	101	1286	1151	1004	1217	121	130	152	1376	132	1398	128
119	1314	1025	1223	1241	1325	1274	1124	1142	1116	158	1083	95	704	1364	147	131	1217	113	1263	3672	1204	135	1422	802	159	153	1136	934	961	1079	1272	132	470	1192	101	1321	128	152	1312	840	386	1109	154	140	105	784	147	1352	140
153	1131	251	1100	1173	1146	213	1197	1382	205	158	564	138	157	5216	127	135	201	115	813	4259	886	133	808	165	128	123	1262	2594	193	1137	441	132	142	246	139	849	174	155	698	223	194	1200	147	154	144	145	134	1072	129
154	1392	190	172	207	170	115	167	1345	169	157	680	174	135	7290	155	191	173	167	112	3631	1400	154	1269	145	160	155	836	3142	115	753	191	193	139	179	193	163	145	114	148	164	159	1488	155	149	139	154	144	154	144
178	1409	12270	192	311	171	187	230	1553	236	185	239	209	198	5734	228	193	209	198	218	4084	1635	211	1595	211	162	206	799	2810	189	354	150	150	233	194	205	155	190	193	191	173	189	1670	202	171	206	157	157	205	207
207	1493	14200	206	410	193	193	192	1451	207	196	172	168	212	5920	197	189	176	168	217	3458	1587	157	1725	212	213	169	239	2933	196	199	185	157	186	183	201	215	176	179	222	189	226	1806	193	186	161	188	161	178	210
[truncated: 46 more columns]
