# Supplementary material for: Complex chromosomal neighborhood effects determine the adaptive potential of a gene under selection
Source: eLife. 2017 Jul 25;6:e25100. doi: 10.7554/eLife.25100 (PMC5526668; doi:10.7554/eLife.25100)
Supplement: Source code 1. — DOI: http://dx.doi.org/10.7554/eLife.25100.039 [file elife-25100-code1.zip › Source Code/data/E+_.txt]

OD
A1	A2	A3	A4	A5	A6	A7	A8	A9	A10	A11	A12	B1	B2	B3	B4	B5	B6	B7	B8	B9	B10	B11	B12	C1	C2	C3	C4	C5	C6	C7	C8	C9	C10	C11	C12	D1	D2	D3	D4	D5	D6	D7	D8	D9	D10	D11	D12	E1	E2
0.040	0.727	0.535	0.756	0.734	0.699	0.698	0.770	0.711	0.638	0.664	0.761	0.708	0.561	0.775	0.739	0.743	0.719	0.686	0.776	0.575	0.758	0.516	0.787	0.712	0.729	0.749	0.742	0.731	0.726	0.748	0.733	0.765	0.567	0.662	0.659	0.710	0.714	0.534	0.743	0.639	0.763	0.738	0.703	0.749	0.729	0.556	0.732	0.648	0.643
0.040	0.740	0.680	0.742	0.761	0.755	0.774	0.807	0.767	0.739	0.715	0.773	0.742	0.161	0.760	0.714	0.734	0.728	0.708	0.731	0.706	0.745	0.689	0.736	0.731	0.759	0.756	0.706	0.709	0.736	0.738	0.710	0.722	0.714	0.807	0.713	0.741	0.714	0.694	0.697	0.713	0.699	0.739	0.689	0.807	0.699	0.764	0.711	0.672	0.648
0.038	0.593	0.626	0.570	0.781	0.825	0.821	0.913	0.916	0.811	0.704	0.683	0.556	0.674	0.506	0.666	0.788	0.781	0.806	0.842	1.104	0.834	0.856	0.581	0.596	0.651	0.795	0.799	0.788	0.757	0.613	0.674	0.868	0.976	0.751	0.554	0.613	0.847	0.635	0.674	0.817	0.573	0.533	0.650	0.743	0.822	0.936	0.731	0.776	0.835
0.039	0.786	0.765	0.666	0.818	0.867	0.854	0.651	0.640	0.662	0.602	0.600	0.625	0.978	0.577	0.608	0.841	0.793	0.843	0.778	0.674	0.555	0.584	0.572	0.574	0.547	0.607	0.552	0.564	0.723	0.779	0.743	0.584	0.661	0.543	0.650	0.573	0.636	0.594	0.586	0.512	0.593	0.587	0.557	0.891	0.657	0.655	0.580	0.710	0.700
0.040	0.745	0.760	0.660	0.578	0.606	0.575	0.650	0.693	0.684	0.689	0.687	0.580	0.746	0.536	0.526	0.688	0.574	0.606	0.690	0.701	0.598	0.655	0.689	0.621	0.605	0.580	0.637	0.732	0.602	0.587	0.654	0.636	0.677	0.694	0.697	0.564	0.565	0.568	0.631	0.668	0.782	0.712	0.682	0.472	0.668	0.668	0.675	0.733	0.749
0.040	0.609	0.605	0.675	0.583	0.667	0.630	0.579	0.547	0.583	0.781	0.660	0.677	0.808	0.607	0.587	0.690	0.787	0.605	0.789	0.645	0.740	0.676	0.555	0.637	0.521	0.561	0.571	0.592	0.543	0.585	0.634	0.556	0.586	0.593	0.713	0.593	0.530	0.613	0.675	0.577	0.889	0.665	0.645	0.603	0.594	0.530	0.700	0.558	0.682
0.039	0.623	0.672	0.802	0.629	0.677	0.668	0.617	0.622	0.658	0.776	0.671	0.808	0.767	0.723	0.670	0.637	0.626	0.650	0.779	0.749	0.745	0.748	0.691	0.692	0.607	0.758	0.684	0.762	0.629	0.783	0.791	0.585	0.773	0.665	0.716	0.768	0.619	0.650	0.824	0.679	0.868	0.633	0.681	0.684	0.587	0.603	0.727	0.726	0.740
0.039	0.746	0.754	0.725	0.751	0.698	0.743	0.690	0.684	0.669	0.755	0.727	0.741	0.719	0.736	0.698	0.660	0.729	0.700	0.754	0.739	0.757	0.762	0.761	0.687	0.687	0.737	0.746	0.729	0.734	0.753	0.747	0.747	0.763	0.744	0.753	0.749	0.662	0.653	0.773	0.642	0.812	0.687	0.769	0.737	0.704	0.746	0.762	0.695	0.681
0.039	0.562	0.582	0.582	0.590	0.561	0.582	0.516	0.557	0.513	0.501	0.497	0.630	0.565	0.669	0.541	0.521	0.595	0.656	0.619	0.706	0.529	0.539	0.660	0.523	0.533	0.569	0.687	0.586	0.570	0.602	0.610	0.669	0.565	0.634	0.572	0.536	0.474	0.512	0.587	0.487	0.709	0.558	0.566	0.622	0.614	0.615	0.538	0.492	0.414
0.041	0.751	0.739	0.684	0.739	0.684	0.677	0.708	0.693	0.612	0.618	0.647	0.833	0.784	0.768	0.770	0.735	0.704	0.674	0.712	0.651	0.696	0.682	0.658	0.827	0.843	0.797	0.784	0.734	0.760	0.755	0.718	0.774	0.730	0.670	0.700	0.860	0.824	0.794	0.841	0.769	0.731	0.696	0.738	0.727	0.677	0.659	0.685	0.890	0.832
YFP
A1	A2	A3	A4	A5	A6	A7	A8	A9	A10	A11	A12	B1	B2	B3	B4	B5	B6	B7	B8	B9	B10	B11	B12	C1	C2	C3	C4	C5	C6	C7	C8	C9	C10	C11	C12	D1	D2	D3	D4	D5	D6	D7	D8	D9	D10	D11	D12	E1	E2
301	842	503	825	960	737	774	1094	1019	815	770	963	812	532	861	670	888	873	702	921	641	960	544	982	931	1143	939	907	896	886	874	777	1023	599	738	682	826	796	640	810	661	930	894	820	790	818	561	905	611	754
349	883	840	952	958	827	943	1269	1054	996	765	1113	827	358	737	948	788	788	829	843	889	836	814	916	956	1256	1067	870	859	798	755	842	900	964	1025	746	995	864	698	934	871	924	1003	817	841	887	1121	864	897	835
288	859	1106	862	824	912	868	1138	804	903	789	789	821	986	823	849	851	825	900	788	1349	930	783	767	862	856	892	826	769	947	981	724	942	1132	877	806	738	950	744	723	1118	770	858	851	840	989	1235	805	825	809
316	1286	1447	1155	941	897	964	1030	1105	1039	1042	893	953	1672	876	987	1227	1100	927	1066	1078	991	940	1041	956	980	904	1178	1257	1249	1038	1247	956	1112	921	1044	1008	1176	1061	1148	1184	1239	1137	1349	971	1052	1101	937	1158	1090
320	1976	1710	1489	1198	1248	1373	990	1375	1536	1590	1039	1389	2053	1257	1222	1454	1110	1270	1529	1706	1187	1487	1158	1485	1296	1100	1196	1688	1268	1145	1232	1347	1433	1344	1629	1183	1199	1289	1368	1375	2174	1193	1427	1029	1295	1195	1652	1747	1798
336	1673	1622	1544	1417	1789	1492	1441	1550	1405	1725	1397	2003	1750	1898	1354	1319	1515	1260	1643	1722	1562	1719	1312	1602	1282	1364	1323	1439	966	1171	1633	1198	1649	1228	1506	1636	1269	1366	1519	1089	2227	1251	1303	1196	1022	1231	1487	1338	1722
223	2313	2578	2908	2172	2309	2152	1966	1674	2363	2660	1554	3812	2968	3015	1834	1762	2061	1909	2450	2170	2309	2357	1906	2341	1775	2851	2122	2173	1970	2085	2055	1676	2044	1964	2006	2653	1823	1798	2698	1488	3099	1551	1860	1587	1586	1577	2096	2384	1906
303	3825	3521	3321	3525	2875	3300	3443	2636	3122	3549	2754	3521	3148	3338	2736	2683	3102	2955	3396	3049	3460	3402	3429	2500	2299	3230	3564	3453	3134	3215	3207	3424	3265	3138	3248	3060	2221	2211	3774	2149	3968	2474	3071	2653	2649	2870	3142	2700	2606
325	2455	2956	2926	2649	2590	2366	1698	2387	1420	1478	1785	3593	3087	3807	2382	2424	2937	2848	3030	3192	1880	1941	3391	2068	2568	3109	3259	2776	2508	2624	2604	3340	2614	2731	2460	2085	2054	2311	2835	2470	3946	2511	2384	2719	2683	2791	2626	1996	1919
334	4066	3954	3093	3844	3144	3021	3242	3272	2111	1930	1973	4473	4534	4283	3834	3276	3012	2853	3343	2379	3247	3127	2888	4064	4501	4229	4185	3248	3750	3521	3062	3605	3169	2949	3303	4163	4129	3985	4462	3599	3166	2685	3681	3052	2439	2664	3272	4322	4096
CFP
A1	A2	A3	A4	A5	A6	A7	A8	A9	A10	A11	A12	B1	B2	B3	B4	B5	B6	B7	B8	B9	B10	B11	B12	C1	C2	C3	C4	C5	C6	C7	C8	C9	C10	C11	C12	D1	D2	D3	D4	D5	D6	D7	D8	D9	D10	D11	D12	E1	E2
87	2262	545	2297	2518	1967	2082	3756	2758	1823	1572	3265	1969	595	2148	2053	1931	1713	1596	2164	559	2723	509	3204	2616	3805	2732	2205	2067	1996	2182	1893	2745	612	1328	1205	2518	1947	670	2068	1400	2048	2266	1671	1883	1868	510	1901	1909	1609
111	3507	3228	3382	3976	3766	3455	5505	4597	3195	3111	4715	3269	270	3186	2990	3012	2931	2895	3023	3306	4142	3272	4255	4030	6142	4201	2886	2915	3045	3432	2886	3807	4748	3402	2881	4016	3358	2945	2780	3651	2809	3769	2726	3324	2887	5861	3019	2967	2935
149	2965	5100	1872	2265	2633	1989	3561	2605	2218	1722	2034	2032	4663	1721	1791	2039	2224	2007	2257	4580	2450	2127	1991	2522	3523	2531	2203	2177	2509	2309	2054	2673	4320	2663	1991	2473	2287	2213	2129	4168	2045	2401	2537	2214	2558	4450	1983	2102	1991
107	6088	6826	3935	3291	2673	3086	3703	4696	4662	3893	3328	3078	8271	3027	3183	4010	3079	3094	3432	5595	2747	3267	3034	3267	3682	3205	4046	4813	4507	3307	3874	2983	4520	2742	4609	3187	3069	3267	3579	4749	5150	3539	4634	2213	4861	4832	3437	4192	4195
122	8675	7758	5830	4311	4896	4763	4633	6129	5962	6565	4802	4682	9148	4230	3699	5944	3641	4490	5439	7360	4171	5707	4524	5284	4646	3871	4975	7792	4383	3721	5239	4497	5653	4621	7436	4592	3631	4992	5101	5111	9998	4583	6062	2957	5846	5755	6537	6829	7585
131	6338	5951	7323	5013	6252	6597	4752	5270	6017	7686	5588	9029	8545	7052	5348	5109	4882	4634	6257	7360	5178	7268	4657	6792	4247	4696	4840	5693	3480	4782	6236	3931	6509	5219	7854	6539	4107	5419	5794	4162	10756	5086	5259	3516	4033	4116	6982	5393	6681
129	10256	11130	13518	9788	9835	9320	8615	7291	9369	12417	8183	17643	13145	12380	10285	7824	8019	7254	11902	10492	11176	11025	8650	10913	8392	12179	9668	9237	6739	9901	10007	6149	10788	8260	10233	11637	7057	7768	12424	6602	14200	6090	7472	6604	6048	6602	9756	10469	9801
107	15725	16429	15926	14806	12218	14381	14328	12132	12958	16487	12770	19274	16492	17111	13505	11405	14484	12661	16130	14848	15164	15062	16008	12615	12215	15677	15098	14440	13284	14285	14472	14143	15011	13947	14702	14046	11405	10239	16726	10448	17868	11678	13747	12400	11940	13135	14212	13655	11913
109	12156	12465	11684	11893	9809	11170	9045	10651	8518	8532	8961	15020	12206	14986	9838	8998	11850	13434	12698	13382	9347	9255	14404	8845	9909	11162	14530	11537	10261	11029	11350	14212	10947	11853	11356	9297	8587	8084	12023	8701	14716	10094	11274	11936	11358	11407	10838	9496	7888
98	15433	15220	14199	15755	12831	13246	14267	13315	9782	10563	9579	18279	15939	16233	14765	13722	13019	13190	13820	10971	13186	12445	12830	15850	16641	15159	16884	13556	14366	14440	13342	15165	13590	12166	13653	16093	15922	14198	17201	14028	14796	12326	14737	13452	11324	12110	13816	16163	15700
[truncated: 46 more columns]
