# Supplementary material for: Complex chromosomal neighborhood effects determine the adaptive potential of a gene under selection
Source: eLife. 2017 Jul 25;6:e25100. doi: 10.7554/eLife.25100 (PMC5526668; doi:10.7554/eLife.25100)
Supplement: Source code 1. — DOI: http://dx.doi.org/10.7554/eLife.25100.039 [file elife-25100-code1.zip › Source Code/data/par+_.txt]

OD
A1	A2	A3	A4	A5	A6	A7	A8	A9	A10	A11	A12	B1	B2	B3	B4	B5	B6	B7	B8	B9	B10	B11	B12	C1	C2	C3	C4	C5	C6	C7	C8	C9	C10	C11	C12	D1	D2	D3	D4	D5	D6	D7	D8	D9	D10	D11	D12	E1	E2
0.037	0.172	0.159	0.126	0.181	0.156	0.156	0.139	0.145	0.145	0.163	0.148	0.190	0.189	0.174	0.180	0.180	0.177	0.159	0.172	0.164	0.164	0.155	0.159	0.168	0.160	0.163	0.153	0.151	0.163	0.168	0.185	0.181	0.165	0.170	0.177	0.178	0.159	0.169	0.170	0.175	0.192	0.200	0.185	0.204	0.194	0.158	0.158	0.140	0.148
0.037	0.039	0.039	0.039	0.039	0.039	0.038	0.039	0.039	0.039	0.040	0.039	0.038	0.039	0.039	0.039	0.039	0.037	0.039	0.038	0.039	0.038	0.038	0.038	0.039	0.039	0.039	0.038	0.039	0.039	0.039	0.039	0.058	0.039	0.038	0.039	0.040	0.038	0.038	0.038	0.039	0.039	0.038	0.038	0.038	0.038	0.039	0.038	0.040	0.133
0.039	0.039	0.038	0.039	0.039	0.040	0.039	0.040	0.040	0.039	0.038	0.040	0.039	0.039	0.039	0.038	0.038	0.037	0.038	0.038	0.039	0.038	0.039	0.039	0.040	0.039	0.039	0.037	0.038	0.038	0.039	0.039	0.038	0.038	0.046	0.043	0.038	0.039	0.039	0.039	0.037	0.037	0.039	0.038	0.038	0.038	0.053	0.039	0.041	0.039
0.038	0.038	0.039	0.039	0.039	0.038	0.038	0.039	0.039	0.038	0.039	0.041	0.038	0.038	0.039	0.039	0.038	0.038	0.039	0.038	0.038	0.039	0.039	0.038	0.041	0.037	0.039	0.038	0.039	0.038	0.039	0.038	0.038	0.038	0.039	0.039	0.038	0.038	0.039	0.038	0.038	0.039	0.039	0.038	0.037	0.038	0.039	0.039	0.040	0.039
-0.000	-0.000	0.000	-0.000	0.000	0.000	0.000	-0.000	0.000	-0.000	0.000	0.000	0.000	-0.000	0.000	-0.000	-0.000	-0.000	-0.000	-0.000	-0.000	-0.000	0.000	-0.000	0.000	-0.000	0.000	0.000	0.000	-0.000	0.000	-0.000	-0.000	0.000	-0.000	0.000	0.000	-0.000	0.000	-0.000	-0.000	0.000	-0.000	0.000	-0.000	-0.000	-0.000	0.000	0.000	-0.000
0.000	0.000	-0.000	0.000	0.000	0.000	0.000	0.000	0.000	-0.000	0.000	0.000	-0.000	0.000	0.000	-0.000	0.000	-0.000	-0.000	-0.000	0.000	-0.000	-0.000	-0.000	-0.000	-0.000	0.000	0.000	-0.000	0.000	0.000	0.000	-0.000	-0.000	0.000	0.000	0.000	0.000	0.000	0.000	0.000	0.000	0.000	0.000	0.000	0.000	0.000	0.000	0.000	0.000
-0.000	-0.000	-0.000	0.000	0.000	-0.000	-0.000	-0.000	0.000	-0.000	-0.000	0.000	-0.000	-0.000	0.000	-0.000	0.000	-0.000	-0.000	-0.000	0.000	-0.000	-0.000	0.000	-0.000	0.000	0.000	0.000	-0.000	-0.000	0.000	-0.000	-0.000	-0.000	-0.000	-0.000	-0.000	-0.000	0.000	-0.000	0.000	0.000	-0.000	-0.000	-0.000	-0.000	0.000	-0.000	-0.000	-0.000
-0.000	-0.000	0.000	0.000	0.000	0.000	-0.000	-0.000	0.000	0.000	0.000	0.000	0.000	0.000	0.000	0.000	0.000	0.000	0.000	0.000	-0.000	-0.000	0.000	0.000	0.000	0.000	0.000	0.000	0.000	-0.000	0.000	0.000	0.000	0.000	0.000	-0.000	-0.000	0.000	0.000	-0.000	-0.000	0.000	-0.000	-0.000	-0.000	0.000	-0.000	-0.000	0.000	-0.000
-0.000	0.000	0.000	0.000	0.000	0.000	0.000	-0.000	-0.000	0.000	0.000	0.000	0.000	-0.000	0.000	0.000	0.000	-0.000	-0.000	0.000	0.000	0.000	-0.000	0.000	-0.000	0.000	0.000	0.000	0.000	0.000	-0.000	0.000	0.000	0.000	0.000	-0.000	0.000	-0.000	0.000	0.000	0.000	0.000	0.000	-0.000	-0.000	0.000	0.000	0.000	-0.000	-0.000
0.000	0.000	0.000	-0.000	0.000	0.000	0.000	0.000	0.000	0.000	0.000	0.000	0.000	0.000	0.000	0.000	-0.000	0.000	-0.000	0.000	0.000	0.000	0.000	0.000	0.000	0.000	0.000	0.000	0.000	0.000	-0.000	0.000	0.000	0.000	0.000	0.000	0.000	-0.000	0.000	0.000	-0.000	0.000	0.000	0.000	0.000	0.000	-0.000	0.000	0.000	0.000
YFP
A1	A2	A3	A4	A5	A6	A7	A8	A9	A10	A11	A12	B1	B2	B3	B4	B5	B6	B7	B8	B9	B10	B11	B12	C1	C2	C3	C4	C5	C6	C7	C8	C9	C10	C11	C12	D1	D2	D3	D4	D5	D6	D7	D8	D9	D10	D11	D12	E1	E2
497	605	649	534	542	647	580	498	482	510	448	557	572	637	651	497	551	596	518	520	612	473	675	615	600	537	573	448	593	552	620	613	666	552	475	496	538	579	485	622	609	528	537	530	642	547	576	592	620	687
467	524	411	401	501	472	439	487	398	406	511	462	535	399	449	525	495	506	491	442	390	508	464	433	485	453	425	397	410	551	398	449	376	454	548	478	415	468	512	452	474	462	441	415	406	487	493	485	421	418
480	429	376	418	414	476	465	463	456	516	455	368	462	456	511	422	370	484	467	458	461	398	503	431	375	507	364	494	358	518	382	501	488	425	424	545	532	411	393	378	482	512	468	508	603	410	486	391	435	453
365	343	338	329	346	358	405	317	358	344	322	324	458	306	375	483	370	418	374	451	388	362	476	347	383	426	385	414	354	416	422	417	344	367	300	306	376	386	365	397	347	465	328	398	375	455	413	325	315	466
29	19	0	25	0	22	0	13	11	0	16	7	0	40	0	2	0	10	19	33	14	14	11	40	0	27	0	0	0	18	0	27	10	0	10	0	0	15	0	13	14	7	0	5	0	0	12	34	16	13
0	0	7	21	9	7	4	12	27	0	10	25	0	21	0	0	6	18	6	8	12	0	10	0	0	1	27	15	8	12	7	29	0	3	1	17	15	0	0	24	53	0	16	14	3	10	11	22	9	0
14	0	16	15	39	21	0	1	7	18	29	4	38	3	10	0	9	30	7	29	10	1	26	1	5	24	17	18	0	47	0	34	14	0	13	17	15	8	5	18	14	9	4	28	0	57	13	12	33	13
21	18	5	26	5	0	18	0	0	55	15	0	27	0	14	5	0	2	0	9	39	48	31	0	27	36	18	6	25	0	28	5	0	13	5	0	13	0	0	0	11	3	0	0	21	46	8	1	25	0
19	0	24	16	5	65	14	30	15	11	0	3	0	10	0	7	0	19	8	18	6	21	5	11	0	14	0	0	2	14	0	29	33	0	0	23	1	34	1	0	0	5	40	22	21	31	14	4	0	5
0	15	0	23	10	0	12	0	0	5	9	1	0	0	23	9	16	26	0	53	13	10	26	0	9	0	0	27	19	50	28	36	7	22	5	24	20	45	23	19	0	56	54	52	29	50	4	16	17	19
CFP
A1	A2	A3	A4	A5	A6	A7	A8	A9	A10	A11	A12	B1	B2	B3	B4	B5	B6	B7	B8	B9	B10	B11	B12	C1	C2	C3	C4	C5	C6	C7	C8	C9	C10	C11	C12	D1	D2	D3	D4	D5	D6	D7	D8	D9	D10	D11	D12	E1	E2
183	481	446	466	603	567	602	585	454	466	541	452	610	609	629	670	664	620	622	634	650	704	626	546	611	570	597	503	571	513	586	634	582	658	567	682	571	554	615	605	616	568	599	587	641	602	521	543	496	578
178	161	152	147	132	156	162	184	156	159	156	170	179	167	177	184	135	171	188	164	184	156	179	172	143	145	145	164	167	163	179	149	160	137	169	183	173	136	163	168	181	151	109	142	153	195	167	146	151	169
173	201	206	163	130	175	137	155	185	144	174	190	139	153	158	154	180	190	173	175	132	172	186	177	141	199	150	168	146	148	196	170	198	168	199	153	192	194	131	130	138	162	171	149	157	162	213	158	142	177
126	112	141	121	111	150	91	111	118	111	121	108	125	99	135	120	136	102	127	139	109	134	137	118	101	113	86	130	156	122	126	124	85	85	145	107	137	93	140	107	119	93	121	119	112	120	125	116	116	132
0	0	0	0	9	0	0	2	0	0	0	0	7	39	0	36	0	2	13	15	11	24	0	6	10	0	5	0	0	0	26	0	9	0	13	14	1	7	0	0	0	0	2	0	0	0	9	0	23	0
0	7	30	10	21	0	0	0	9	0	0	23	33	0	16	11	4	0	27	21	0	31	0	0	0	7	0	16	0	0	0	11	0	40	0	29	0	6	0	0	0	20	0	3	0	11	6	28	0	0
0	2	11	8	0	0	0	16	10	0	0	0	0	24	0	0	7	0	0	0	0	0	0	0	2	0	10	0	0	3	10	12	30	0	0	0	4	8	2	0	0	6	0	13	9	6	0	5	0	1
30	0	4	0	4	0	0	33	31	5	5	0	0	29	21	0	4	4	21	18	6	31	14	0	35	0	0	7	0	0	0	0	13	4	0	9	0	14	4	0	0	4	5	0	2	0	3	7	0	9
34	0	3	0	2	0	6	0	2	8	12	26	7	12	3	15	0	8	3	0	18	12	0	7	25	18	6	0	33	33	1	0	0	0	0	0	0	8	9	18	0	20	1	0	12	11	0	0	14	0
0	0	16	0	33	28	0	0	16	0	9	4	0	0	0	22	2	24	0	0	0	0	0	0	28	7	0	0	20	0	0	0	10	0	0	0	0	26	0	9	0	0	0	0	4	11	0	0	0	2
[truncated: 46 more columns]
