# Supplementary material for: Complex chromosomal neighborhood effects determine the adaptive potential of a gene under selection
Source: eLife. 2017 Jul 25;6:e25100. doi: 10.7554/eLife.25100 (PMC5526668; doi:10.7554/eLife.25100)
Supplement: Source code 1. — DOI: http://dx.doi.org/10.7554/eLife.25100.039 [file elife-25100-code1.zip › Source Code/data/par-_.txt]

OD																																							
A1	A2	A3	A4	A5	A6	A7	A8	A9	A10	A11	A12	B1	B2	B3	B4	B5	B6	B7	B8	B9	B10	B11	B12	C1	C2	C3	C4	C5	C6	C7	C8	C9	C10	C11	C12	D1	D2	D3	D4	D5	D6	D7	D8	D9	D10	D11	D12	E1	E2	E3	E4	E5	E6	E7	E8	E9	E10	E11	E12	F1	F2	F3	F4	F5	F6	F7	F8	F9	F10	F11	F12	G1	G2	G3	G4	G5	G6	G7	G8	G9	G10	G11	G12	H1	H2	H3	H4	H5	H6	H7	H8	H9	H10	H11	H12
0.046	0.367	0.382	0.214	0.325	0.309	0.275	0.286	0.234	0.227	0.252	0.286	0.37	0.272	0.227	0.227	0.238	0.228	0.219	0.243	0.243	0.249	0.24	0.258	0.361	0.37	0.232	0.214	0.218	0.23	0.234	0.25	0.238	0.237	0.239	0.253	0.414	0.24	0.227	0.231	0.227	0.246	0.254	0.249	0.249	0.247	0.24	0.228	0.383	0.251	0.249	0.234	0.237	0.268	0.257	0.264	0.242	0.248	0.249	0.232	0.424	0.238	0.242	0.23	0.228	0.258	0.256	0.235	0.225	0.261	0.235	0.233	0.417	0.389	0.234	0.234	0.238	0.268	0.244	0.227	0.222	0.255	0.236	0.235	0.435	0.368	0.346	0.231	0.218	0.254	0.255	0.196	0.202	0.244	0.245	0.233
0.037	0.039	0.039	0.039	0.038	0.04	0.039	0.04	0.039	0.039	0.039	0.039	0.039	0.039	0.038	0.039	0.039	0.038	0.039	0.038	0.04	0.039	0.038	0.039	0.039	0.04	0.039	0.04	0.039	0.039	0.038	0.039	0.039	0.039	0.039	0.039	0.04	0.038	0.038	0.04	0.039	0.038	0.038	0.038	0.038	0.039	0.039	0.039	0.04	0.039	0.039	0.04	0.04	0.043	0.038	0.037	0.038	0.039	0.038	0.039	0.038	0.039	0.041	0.039	0.039	0.038	0.039	0.039	0.038	0.075	0.04	0.04	0.039	0.04	0.038	0.039	0.039	0.039	0.039	0.039	0.039	0.039	0.038	0.039	0.04	0.04	0.043	0.04	0.039	0.04	0.047	0.04	0.039	0.04	0.04	0.038
0.037	0.037	0.037	0.038	0.038	0.039	0.039	0.041	0.039	0.039	0.039	0.039	0.038	0.038	0.038	0.039	0.038	0.038	0.038	0.038	0.039	0.04	0.038	0.039	0.04	0.037	0.038	0.039	0.038	0.038	0.038	0.039	0.038	0.039	0.038	0.038	0.038	0.038	0.038	0.038	0.038	0.037	0.039	0.036	0.037	0.038	0.038	0.039	0.043	0.037	0.037	0.04	0.039	0.039	0.037	0.039	0.037	0.039	0.038	0.04	0.037	0.039	0.04	0.038	0.038	0.037	0.037	0.038	0.038	0.039	0.038	0.039	0.041	0.038	0.038	0.038	0.038	0.04	0.038	0.037	0.039	0.038	0.038	0.037	0.038	0.039	0.04	0.038	0.039	0.039	0.039	0.046	0.039	0.037	0.038	0.039
0.038	0.04	0.039	0.039	0.04	0.039	0.038	0.039	0.039	0.04	0.039	0.04	0.038	0.038	0.039	0.038	0.039	0.039	0.038	0.038	0.039	0.039	0.038	0.039	0.04	0.039	0.039	0.039	0.039	0.038	0.039	0.039	0.039	0.039	0.039	0.039	0.042	0.038	0.039	0.039	0.038	0.039	0.039	0.039	0.038	0.039	0.039	0.039	0.041	0.039	0.039	0.039	0.042	0.039	0.039	0.042	0.044	0.04	0.039	0.039	0.04	0.04	0.039	0.039	0.038	0.039	0.039	0.039	0.039	0.038	0.038	0.04	0.042	0.039	0.039	0.04	0.038	0.039	0.042	0.038	0.04	0.04	0.039	0.042	0.04	0.039	0.039	0.039	0.04	0.04	0.039	0.04	0.04	0.04	0.038	0.039
0	0	0	0	0	0	0	0	0	0	0	0	0	0	0	0	0	0	0	0	0	0	0	0	0	0	0	0	0	0	0	0	0	0	0	0	0.001	0	0	0	0	0	0	0	0	0	0	0	0	0	0	0	0	0	0	0	0	0	0	0	0	0	0	0	0	0	0	0	0	0	0	0	0	0	0	0	0	0	0	0	0	0	0	0	0	0	0	0	0	0	0	0	0	0	0	0
0	0	0	0	0	0	0	0	0	0	0	0	0	0	0	0	0	0	0	0	0	0	0	0	0	0	0	0	0	0	0	0	0	0	0	0	0	0	0	0	0	0	0	0	0	0	0	0	0	0	0	0	0	0	0	0	0	0	0	0	0	0	0	0	0	0	0	0	0	0	0	0	0	0	0	0	0	0	0	0	0	0	0	0	0	0	0	0	0	0	0	0	0	0	0	0
0	0	0	0	0	0	0	0	0	0	0	0	0	0	0	0	0	0	0	0	0	0	0	0	0	0	0	0	0	0	0	0	0	0	0	0	0	0	0	0	0	0	0	0	0.001	0	0	0	0	0	0	0	0	0	0	0	0	0	0	0	0	0	0	0	0	0	0	0	0	0	0	0	0	0	0	0	0	0	0	0	0	0	0	0	0	0	0	0	0	0	0	0	0	0	0	0
0	0	0	0	0	0	0	0	0	0	0	0	0	0	0	0	0	0	0	0	0	0	0	0	0	0	0	0	0	0	0	0	0	0	0	0	0	0	0	0	0	0	0	0	0	0	0	0	0	0	0	0	0	0	0	0	0	0	0	0	0	0	0	0	0	0	0	0	0	0	0	0	0	0	0	0	0	0	0	0	0	0	0	0	0	0	0	0	0	0	0	0	0	0	0	0
0	0	0	0	0	0	0	0	0	0	0	0	0	0	0	0	0	0	0	0	0	0	0	0	0	0	0	0	0	0	0	0	0	0	0	0	0	0	0	0	0	0	0	0	0	0	0	0	0	0	0	0	0	0	0	0	0	0	0	0	0	0	0	0	0	0	0	0	0	0	0	0	0	0	0	0	0	0	0	0	0	0	0	0	0	0	0	0	0	0	0	0	0	0	0	0
0	0	0	0	0	0	0	0	0	0	0	0	0	0	0	0	0	0	0	0	0	0	0	0	0	0	0	0	0	0	0	0	0	0	0	0	0	0	0	0	0	0	0	0	0	0	0	0	0	0	0	0	0	0	0	0	0	0	0	0	0	0	0	0	0	0	0	0	0	0	0	0	0	0	0	0	0	0	0	0	0	0	0	0	0	0	0	0	0	0	0	0	0	0	0	0
																																																																																															
YFP																																																																																															
																																																																																															
A1	A2	A3	A4	A5	A6	A7	A8	A9	A10	A11	A12	B1	B2	B3	B4	B5	B6	B7	B8	B9	B10	B11	B12	C1	C2	C3	C4	C5	C6	C7	C8	C9	C10	C11	C12	D1	D2	D3	D4	D5	D6	D7	D8	D9	D10	D11	D12	E1	E2	E3	E4	E5	E6	E7	E8	E9	E10	E11	E12	F1	F2	F3	F4	F5	F6	F7	F8	F9	F10	F11	F12	G1	G2	G3	G4	G5	G6	G7	G8	G9	G10	G11	G12	H1	H2	H3	H4	H5	H6	H7	H8	H9	H10	H11	H12
403	697	779	535	645	618	623	620	508	628	470	559	568	516	576	520	622	609	623	425	509	514	498	554	692	633	496	467	500	447	525	663	483	556	543	572	932	486	487	645	619	541	437	448	490	565	561	592	704	576	506	510	624	574	547	489	461	492	498	562	769	417	420	568	466	478	561	617	583	490	514	625	745	668	403	462	531	473	635	537	616	522	529	584	903	656	688	534	488	580	649	527	572	614	527	511
435	385	426	350	479	388	471	435	427	449	553	500	436	505	439	546	555	425	444	495	500	462	463	459	403	452	552	471	430	430	549	463	466	416	436	512	469	500	488	395	487	502	442	474	448	446	566	466	372	481	460	418	478	458	529	482	470	487	430	468	526	338	405	453	369	464	447	368	474	419	476	447	412	483	455	561	544	493	436	395	487	461	536	489	331	415	504	460	449	432	534	454	501	417	458	451
397	477	475	484	474	435	569	406	504	504	472	478	478	410	396	337	445	512	451	458	524	487	432	496	515	531	407	405	426	556	522	471	431	413	457	397	494	473	404	473	393	393	440	505	474	406	469	348	399	540	430	460	514	449	535	427	441	475	427	459	573	453	460	448	336	409	549	431	464	551	442	531	410	407	542	394	345	462	488	567	463	460	346	535	450	435	514	510	573	500	429	498	510	455	450	502
445	452	374	431	514	384	435	348	397	396	428	439	387	475	495	390	439	424	486	559	487	528	480	336	404	498	376	391	340	448	516	456	521	413	490	411	521	461	421	460	469	316	394	399	492	367	418	359	426	362	453	503	430	452	526	499	441	471	425	472	476	519	370	369	443	420	445	491	384	408	480	363	310	460	473	562	428	470	347	411	418	442	452	447	441	415	479	434	441	532	376	436	463	488	400	412
3	7	23	14	17	7	32	32	16	0	0	0	0	57	0	0	50	7	0	8	2	7	0	9	0	7	0	0	11	5	1	0	3	0	5	39	45	30	29	0	0	0	0	4	24	24	7	25	11	52	29	30	0	26	4	27	0	2	6	0	7	1	31	0	0	6	54	0	2	0	2	0	10	5	20	24	17	0	6	0	15	0	17	0	0	3	5	9	29	0	38	12	7	0	55	0
5	8	0	28	6	41	13	36	38	34	18	42	49	0	33	30	0	7	36	32	16	0	3	0	0	0	21	19	0	11	0	23	11	17	19	18	15	0	24	0	0	0	2	24	0	22	5	9	2	27	32	3	0	0	47	0	13	5	9	0	0	43	11	3	22	22	4	0	37	0	0	11	15	8	4	8	14	10	0	0	20	39	21	16	0	30	0	0	2	35	0	10	1	13	0	5
19	20	8	0	0	1	30	21	5	20	35	0	31	9	0	0	35	0	40	31	4	21	5	41	0	0	0	18	0	12	8	0	44	7	0	3	0	0	17	0	0	1	0	5	1	15	6	9	17	22	31	1	22	0	1	7	35	3	12	10	34	44	3	53	0	7	0	0	12	17	10	0	15	13	54	22	0	17	28	6	0	3	18	0	29	1	3	17	9	0	26	27	36	57	4	7
0	32	9	42	0	47	0	30	17	0	10	0	0	0	10	17	16	5	39	20	0	27	11	3	0	3	11	23	4	8	29	8	11	1	0	0	0	7	25	3	0	31	19	33	11	19	0	0	7	17	7	6	0	0	2	6	10	0	2	0	0	3	11	6	10	20	20	0	0	2	8	2	12	0	53	0	0	35	17	0	8	23	10	7	28	6	7	14	5	5	7	0	0	0	0	0
0	0	0	0	0	0	10	17	2	0	0	0	0	0	14	0	32	4	15	0	0	2	29	0	17	16	0	25	28	17	12	0	39	2	46	14	35	0	24	14	0	32	0	0	27	17	0	7	23	2	0	33	0	7	0	16	7	0	21	35	30	0	0	7	31	0	21	0	0	5	3	0	0	14	17	15	12	11	0	0	18	6	5	45	24	5	16	0	18	0	17	26	15	0	47	29
44	0	30	0	9	2	23	8	12	11	0	28	12	20	5	0	30	0	33	0	0	0	13	16	3	20	16	0	15	34	22	23	0	9	42	29	4	42	0	0	14	0	36	35	4	0	19	17	18	0	27	6	17	17	35	0	19	0	0	0	17	8	23	15	0	8	1	0	29	1	10	5	27	11	0	0	15	9	0	0	0	24	4	0	7	0	51	4	8	15	1	16	3	21	31	2
																																																																																															
CFP																																																																																															
																																																																																															
A1	A2	A3	A4	A5	A6	A7	A8	A9	A10	A11	A12	B1	B2	B3	B4	B5	B6	B7	B8	B9	B10	B11	B12	C1	C2	C3	C4	C5	C6	C7	C8	C9	C10	C11	C12	D1	D2	D3	D4	D5	D6	D7	D8	D9	D10	D11	D12	E1	E2	E3	E4	E5	E6	E7	E8	E9	E10	E11	E12	F1	F2	F3	F4	F5	F6	F7	F8	F9	F10	F11	F12	G1	G2	G3	G4	G5	G6	G7	G8	G9	G10	G11	G12	H1	H2	H3	H4	H5	H6	H7	H8	H9	H10	H11	H12
165	405	386	290	327	331	330	335	272	263	284	304	389	290	264	277	268	273	278	279	280	269	286	282	372	385	260	282	231	254	296	265	218	267	273	266	486	285	287	276	267	257	251	264	283	273	258	299	435	263	239	271	231	272	268	276	280	273	270	284	467	275	273	274	275	268	279	246	267	278	303	271	457	379	258	253	277	279	292	271	267	277	267	245	502	380	357	292	266	314	279	243	254	265	280	283
204	167	167	174	179	150	195	172	142	148	189	177	149	163	150	125	154	207	189	126	168	176	157	178	157	166	174	172	125	147	186	133	180	131	178	194	169	145	169	163	166	151	181	170	172	164	170	162	191	166	165	130	160	124	165	178	181	122	170	205	129	152	112	177	171	171	169	149	176	153	212	177	152	162	138	175	177	170	171	176	155	164	155	214	161	175	142	177	165	156	160	163	171	211	150	153
143	191	178	165	189	170	168	182	161	182	190	142	184	162	190	145	153	160	162	185	194	189	166	171	156	161	140	152	186	170	160	173	130	166	184	211	155	161	175	150	167	158	163	169	174	185	175	158	174	173	155	142	200	145	204	148	179	173	167	208	171	173	143	153	176	155	150	141	179	157	161	165	151	176	125	157	159	161	180	141	179	174	165	165	155	163	152	165	167	189	166	153	192	180	155	171
166	124	149	191	177	144	143	155	177	165	144	146	185	188	175	168	168	116	180	148	172	140	138	172	141	110	139	174	178	152	158	138	167	192	191	185	147	167	147	148	146	177	172	164	145	162	165	144	143	143	132	154	141	136	150	181	161	144	171	190	168	154	126	152	154	170	154	151	187	127	166	152	149	161	158	177	131	114	178	200	156	153	201	149	161	162	150	182	125	165	151	148	157	145	136	182
11	0	0	28	25	2	0	0	0	3	0	0	0	3	0	0	4	6	2	0	1	0	6	0	0	0	9	0	0	0	4	0	0	0	11	9	17	0	0	0	0	33	0	0	4	19	0	5	0	0	0	0	0	0	0	9	23	0	16	0	12	2	18	0	0	0	0	0	0	0	0	7	4	0	24	1	10	7	11	11	0	0	0	10	23	0	0	30	0	8	0	4	2	9	0	16
0	1	35	16	0	16	0	2	2	0	5	22	0	5	0	0	23	20	10	0	12	0	19	0	1	0	7	21	0	0	0	0	0	9	0	0	17	22	0	6	12	0	0	0	0	0	0	3	0	12	0	0	0	0	0	4	19	11	4	0	0	0	0	13	17	4	0	0	0	0	7	0	12	0	26	0	0	14	0	23	10	0	0	17	21	7	0	0	0	34	0	0	0	6	6	4
23	0	26	8	32	6	0	6	0	0	11	3	7	0	26	49	0	6	0	0	0	10	16	17	7	10	30	7	23	2	17	0	0	25	0	0	30	2	0	0	0	0	16	0	22	1	0	0	9	12	0	6	4	11	7	1	0	0	2	0	2	0	0	0	0	7	0	19	8	30	5	1	0	0	0	0	0	9	0	0	6	4	7	0	0	0	2	0	9	15	0	22	1	0	13	1
3	27	0	0	0	0	0	0	0	0	16	16	0	5	12	0	0	31	2	0	0	4	0	0	0	23	1	45	39	11	0	0	8	32	10	24	42	9	0	0	15	0	0	0	0	0	9	0	14	0	0	0	0	0	42	0	0	0	0	13	36	6	16	0	0	5	0	6	2	1	7	0	27	0	0	5	7	19	10	12	16	0	0	0	17	0	0	2	5	5	29	0	0	14	24	3
0	0	0	11	1	0	7	32	0	10	0	0	6	13	9	0	0	0	18	0	18	6	0	17	2	4	26	7	0	0	0	17	8	0	0	0	13	10	26	0	0	4	0	0	20	0	24	11	0	10	0	0	9	0	1	0	2	34	10	11	0	0	20	0	33	0	0	9	12	14	27	4	2	0	9	0	6	18	0	0	15	29	16	7	0	13	23	0	0	0	0	0	0	8	0	0
0	19	0	4	11	0	8	0	0	38	2	0	7	0	2	24	0	0	0	17	0	5	0	0	0	0	24	0	12	0	4	0	0	13	0	21	5	0	2	0	0	0	32	0	0	5	0	1	0	0	2	0	0	32	8	0	20	0	0	0	37	0	0	0	0	0	0	23	2	18	3	0	8	0	0	11	9	5	15	19	0	0	0	32	19	24	7	0	36	0	0	23	0	0	2	0
