# Supplementary material for: Complex chromosomal neighborhood effects determine the adaptive potential of a gene under selection
Source: eLife. 2017 Jul 25;6:e25100. doi: 10.7554/eLife.25100 (PMC5526668; doi:10.7554/eLife.25100)
Supplement: Source code 1. — DOI: http://dx.doi.org/10.7554/eLife.25100.039 [file elife-25100-code1.zip › Source Code/Exp_evo_analysis_script.m]

% Data analysis script for "Complex chromosomal neighborhood effects determine the adaptive potential of a gene under selection"

% 2017/04/07

% This script needs 
        % load_data.m
        % load_mat.m

% Clean up before start
fclose('all'); close all; clear all

% Set global variables

global s_prefixes
global d

% (1) Define experiment names and set parameters

    % Set file names/experiment names. "+" = IS-wt, "-" = IS-free "par" =
    % parental background without reporter cassette, "2" and "3" = replicate
    % experiments of IS-wt strains

    s_prefixes = { ...
        'A+_', ...
        'B+_', ...
        'C+_', ...
        'D+_', ...
        'par+_', ...
        'A-_', ...
        'B-_', ...
        'C-_', ...
        'D-_', ...
        'par-_', ...
        'BdIS5I_', ...
        'E+_',...
        'A2_', ...
        'A3_', ...
        'B2_', ...
        'B3_', ...
        'C2_', ...
        'C3_', ...
        'D2_',...
        'D3_', ... 
        };	

    % Set number of experiment days
    d=10;

    % Set OD threshold
    thld = 0.075;

    % Set factor criterium for phenotype assignments (by how much does
    % fluorescence need to be increased to be counted as YFP/CFP positive)
    
    f=2.77;

% (2) Load and normalize data
    
        % Allocate data matrices
    all_OD6 = zeros(96,d,length(s_prefixes));
    all_tOD6 = zeros(96,d,length(s_prefixes));
    all_YFP = zeros(96,d,length(s_prefixes));
    all_nYFP = zeros(96,d+1,length(s_prefixes));
    all_nnYFP = zeros(96,d+1,length(s_prefixes));
    all_CFP = zeros(96,d,length(s_prefixes));
    all_nCFP = zeros(96,d+1,length(s_prefixes));
    all_nnCFP = zeros(96,d+1,length(s_prefixes));
    YFP_up_transient = zeros(length(s_prefixes),95);
    CFP_up_transient = zeros(length(s_prefixes),95);

    % Load data matrices
    for i = 1:length(s_prefixes)

        [ all_OD6(:,:,i), ...
          all_tOD6(:,:,i), ...
          all_YFP(:,:,i), ...
          all_nYFP(:,2:d+1,i), ...
          all_CFP(:,:,i), ...
          all_nCFP(:,2:d+1,i)] = load_data(s_prefixes{i},thld);
    end

    % Set ancestor reference values for OD and fluorescence in the absence
    % of tetracycline [OD, YFP, CFP]

    ref = [0.522 0.662 0.662 0.594 0.671 0.622 0.415 0.493 0.526 0.631 0.657 0.709; 852 1166 1194 1129 781 1194 1065 1370 1532 1100 1346 571 ; 734 1420 1573 1323 330 1223 1179 1031 1343 493 1188 698];

    % Original experiments
    
    for i=1:12
        all_nYFP(2:96,1,i)=ref(2,i)/ref(1,i);
        all_nCFP(2:96,1,i)=ref(3,i)/ref(1,i);
    end
    
    % Replicate experiments    
    
    all_nYFP(2:96,1,13:14)=ref(2,1)/ref(1,1);
    all_nYFP(2:96,1,15:16)=ref(2,2)/ref(1,2);
    all_nYFP(2:96,1,17:18)=ref(2,3)/ref(1,3);
    all_nYFP(2:96,1,19:20)=ref(2,4)/ref(1,4);

    all_nCFP(2:96,1,13:14)=ref(3,1)/ref(1,1);
    all_nCFP(2:96,1,15:16)=ref(3,2)/ref(1,2);
    all_nCFP(2:96,1,17:18)=ref(3,3)/ref(1,3);
    all_nCFP(2:96,1,19:20)=ref(3,4)/ref(1,4);
    
    % Normalize fluorescence to reference (reference values are prepended
    % as "day 0")

    for i = 1:length(s_prefixes)
        all_nnYFP(:,:,i)=all_nYFP(:,:,i)./mean(all_nYFP(2:96,1,i));
        all_nnCFP(:,:,i)=all_nCFP(:,:,i)./mean(all_nCFP(2:96,1,i));
    end

% (3) Find survivors (sur) and assign fluorescence phenotypes to them

    sur = squeeze(all_tOD6(2:96,d,:));
    CFP_up = squeeze(double(all_nnCFP(2:96,d+1,:) >= f));
    YFP_up = squeeze(double(all_nnYFP(2:96,d+1,:) >= f));

    %   Count number of survivors per experiment with
    %   'YFP', 'YFP+CFP', 'CFP', and 'no fluorescence' phenotypes

    fluo_phenotypes_survivors = [
        sum(sur & YFP_up & not(CFP_up));
        sum(sur & YFP_up & CFP_up);
        sum(sur & not(YFP_up) & CFP_up);
        sum(sur & not(YFP_up) & not (CFP_up));
        ]

    % Count number of extinct populations with transiently increased YFP
 
    for i=1:length(s_prefixes)

            up_YFP = double(all_nnYFP(2:96,2:d+1,i)>= f & all_OD6(2:96,:,i)>=0.3);
            YFP_upi = double(sum(up_YFP,2)>=2);
            YFP_up_transient(i,:)=YFP_upi.';
    
    end
    
    extinct_YFP = sum(not(sur) & YFP_up_transient')

    % Count number of populations with amplifications, including transient
    % amplifications in surviving and extinct populations
    
    for i=1:length(s_prefixes)
        
        up_CFP = double(all_nnCFP(2:96,2:d+1,i)>= f & all_OD6(2:96,:,i)>=0.3);
        CFP_upi = double(sum(up_CFP,2)>=2);
        CFP_up_transient(i,:)=CFP_upi.';
        
    end
    
    extinct_amp = sum(not(sur) & CFP_up_transient')
    surviving_amp = sum(sur & (or(CFP_up_transient',CFP_up)))
    
    % Calculate Y2C: final YFP/CFP ratios (from absolute RFU values) for
    % surviving amplifications
    
    Y2C = (squeeze(all_YFP(2:96,d,:)./all_CFP(2:96,d,:))).*(sur & (or(CFP_up_transient',CFP_up)));
