# Supplementary material for: Complex chromosomal neighborhood effects determine the adaptive potential of a gene under selection
Source: eLife. 2017 Jul 25;6:e25100. doi: 10.7554/eLife.25100 (PMC5526668; doi:10.7554/eLife.25100)
Supplement: Source code 1. — DOI: http://dx.doi.org/10.7554/eLife.25100.039 [file elife-25100-code1.zip › Source Code/load_data.m]

%
% load_unsort_data_mat.m
%

function [OD6, tOD6, YFP, nYFP, CFP, nCFP] = load_data(s_prefix,thld)

global d

% Open file
fid = fopen(['data/' s_prefix '.txt']);

% Load OD6, YFP, CFP
[  ~, OD6] = load_mat(fid);
[  ~, YFP] = load_mat(fid);
[  ~, CFP] = load_mat(fid);

% Close file
fclose(fid);

% Compute tOD6
tOD6 = double(OD6 >= thld);

% Compute nYFP and nCFP
nYFP = YFP./OD6;
nCFP = CFP./OD6;
nYFP(~tOD6) = 0;
nCFP(~tOD6) = 0;
