# Supplementary material for: Complex chromosomal neighborhood effects determine the adaptive potential of a gene under selection
Source: eLife. 2017 Jul 25;6:e25100. doi: 10.7554/eLife.25100 (PMC5526668; doi:10.7554/eLife.25100)
Supplement: Source code 1. — DOI: http://dx.doi.org/10.7554/eLife.25100.039 [file elife-25100-code1.zip › Source Code/load_mat.m]

%
% load_mat.m


function  [Xlb M] = load_mat(fid)

global d

% Load labels and data
      textscan(fid,'%s',1    );
Xlb = textscan(fid,'%s',96   );
M   = textscan(fid,'%f',96*d);

% Reshape data
M   = reshape(M{1},[96 d]);
